# Supplementary material for: Increased Activities against Biofilms of the Pathogenic Yeast Candida albicans of Optimized Pom-1 Derivatives
Source: Pharmaceutics. 2022 Jan 28;14(2):318. doi: 10.3390/pharmaceutics14020318 (PMC8877593; doi:10.3390/pharmaceutics14020318)
Supplement: Supplementary file 1 [file pharmaceutics-14-00318-s001.zip]

Archive with 1 entries (1 files):
- pharmaceutics-1535564 Table S1 Six peptides (Pom-1A to F)  .xlsx
