# Supplementary material for: Increased Activities against Biofilms of the Pathogenic Yeast Candida albicans of Optimized Pom-1 Derivatives
Source: Pharmaceutics. 2022 Jan 28;14(2):318. doi: 10.3390/pharmaceutics14020318 (PMC8877593; doi:10.3390/pharmaceutics14020318)
Supplement: Supplementary file 1 [file pharmaceutics-14-00318-s001.zip › pharmaceutics-1535564 Table S1 Six peptides (Pom-1A to F) .xlsx]

## Sheet: pom peptides_output_digested_Ma
>pom-1-1			Results with Support Vector Machine (SVM) classifier				Results with Random Forest Classifier				Results with Artificial Neural Network (ANN) classifier			Results with Discriminant Analysis classifier				iAMPpred						AP scanner vr2
KCAGSIAWAI		Sequence	Seq. ID.	Class	AMP Probability		Seq. ID.	Class	AMP Probability		Seq. ID.	Class		Seq. ID.	Class	AMP Probability			name_fasta	antibacterial	antiviral	antifungal		SeqID	Prediction_Class	Prediction_Probability	average
>pom-1-2		IGSGLFGGAKLIKIKKYI	188	AMP	0.994		188	AMP	0.997		188	AMP		188	AMP	0.999		188	pom-1-188	0.999	0.969	0.994		pom-1-188	AMP	0.9909	0.99598
KCAGSIAWAIG		IGSGLFGGAKLIKIKKYIA	189	AMP	0.995		189	AMP	0.977		189	AMP		189	AMP	0.999		189	pom-1-189	0.999	0.968	0.995		pom-1-189	AMP	0.9893	0.99186
>pom-1-3		KCAGSIAWAIGSGLFGGAKLIKIKKY	17	AMP	0.988		17	AMP	0.9785		17	AMP		17	AMP	0.997		17	pom-1-17	0.999	0.964	0.998		pom-1-17	AMP	0.9963	0.99176
KCAGSIAWAIGS		AIGSGLFGGAKLIKIKKYI	173	AMP	0.99		173	AMP	0.9795		173	AMP		173	AMP	0.999		173	pom-1-173	0.999	0.968	0.995		pom-1-173	AMP	0.9861	0.99072
>pom-1-4		AIGSGLFGGAKLIKIKKYIA	174	AMP	0.99		174	AMP	0.9815		174	AMP		174	AMP	0.999		174	pom-1-174	0.999	0.965	0.995		pom-1-174	AMP	0.9832	0.99054
KCAGSIAWAIGSG		KCAGSIAWAIGSGLFGGAKLIKIKK	16	AMP	0.982		16	AMP	0.982		16	AMP		16	AMP	0.999		16	pom-1-16	1	0.963	0.999		pom-1-16	AMP	0.9875	0.9901
>pom-1-5		WAIGSGLFGGAKLIKIKKYI	158	AMP	0.988		158	AMP	0.9685		158	AMP		158	AMP	0.997		158	pom-1-158	0.999	0.972	0.993		pom-1-158	AMP	0.9915	0.9888
KCAGSIAWAIGSGL		WAIGSGLFGGAKLIKIKKYIA	159	AMP	0.989		159	AMP	0.969		159	AMP		159	AMP	0.997		159	pom-1-159	0.999	0.968	0.994		pom-1-159	AMP	0.9893	0.98866
>pom-1-6		KCAGSIAWAIGSGLFGGAKLIKIKKYIA	19	AMP	0.986		19	AMP	0.956		19	AMP		19	AMP	0.998		19	pom-1-19	0.999	0.957	0.997		pom-1-19	AMP	0.9989	0.98758
KCAGSIAWAIGSGLF		KCAGSIAWAIGSGLFGGAKLIKIKKYIAELGG	23	AMP	0.992		23	AMP	0.9785		23	AMP		23	AMP	0.996		23	pom-1-23	0.999	0.961	0.995		pom-1-23	AMP	0.9723	0.98756
>pom-1-7		KCAGSIAWAIGSGLFGGAKLIKIKKYIAELGGL	24	AMP	0.991		24	AMP	0.9725		24	AMP		24	AMP	0.995		24	pom-1-24	0.999	0.966	0.995		pom-1-24	AMP	0.9791	0.98732
KCAGSIAWAIGSGLFG		IAWAIGSGLFGGAKLIKIKKYIA	124	AMP	0.994		124	AMP	0.957		124	AMP		124	AMP	0.998		124	pom-1-124	0.999	0.952	0.991		pom-1-124	AMP	0.988	0.9872
>pom-1-8		IAWAIGSGLFGGAKLIKIKKYI	123	AMP	0.994		123	AMP	0.958		123	AMP		123	AMP	0.998		123	pom-1-123	0.999	0.959	0.991		pom-1-123	AMP	0.9865	0.9871
KCAGSIAWAIGSGLFGG		CAGSIAWAIGSGLFGGAKLIKIKKY	40	AMP	0.994		40	AMP	0.9715		40	AMP		40	AMP	0.995		40	pom-1-40	0.999	0.95	0.995		pom-1-40	AMP	0.9733	0.98656
>pom-1-9		AWAIGSGLFGGAKLIKIKKYI	141	AMP	0.988		141	AMP	0.9675		141	AMP		141	AMP	0.996		141	pom-1-141	0.999	0.968	0.994		pom-1-141	AMP	0.9777	0.98564
KCAGSIAWAIGSGLFGGA		CAGSIAWAIGSGLFGGAKLIKIKKYIA	42	AMP	0.994		42	AMP	0.9435		42	AMP		42	AMP	0.996		42	pom-1-42	0.999	0.94	0.993		pom-1-42	AMP	0.9926	0.98502
>pom-1-10		GSGLFGGAKLIKIKKYIA	203	AMP	0.988		203	AMP	0.968		203	AMP		203	AMP	0.998		203	pom-1-203	0.999	0.963	0.996		pom-1-203	AMP	0.9698	0.98456
KCAGSIAWAIGSGLFGGAK		CAGSIAWAIGSGLFGGAKLIKIKKYI	41	AMP	0.994		41	AMP	0.947		41	AMP		41	AMP	0.995		41	pom-1-41	0.999	0.947	0.993		pom-1-41	AMP	0.9874	0.98448
>pom-1-11		KCAGSIAWAIGSGLFGGAKLIKIKKYI	18	AMP	0.983		18	AMP	0.943		18	AMP		18	AMP	0.997		18	pom-1-18	0.999	0.963	0.997		pom-1-18	AMP	0.9982	0.98404
KCAGSIAWAIGSGLFGGAKL		IAWAIGSGLFGGAKLIKIKKY	122	AMP	0.995		122	AMP	0.9685		122	AMP		122	AMP	0.997		122	pom-1-122	0.999	0.968	0.994		pom-1-122	AMP	0.9551	0.98292
>pom-1-12		AWAIGSGLFGGAKLIKIKKYIA	142	AMP	0.988		142	AMP	0.9635		142	AMP		142	AMP	0.997		142	pom-1-142	0.999	0.962	0.994		pom-1-142	AMP	0.9656	0.98262
KCAGSIAWAIGSGLFGGAKLI		WAIGSGLFGGAKLIKIKKY	157	AMP	0.99		157	AMP	0.971		157	AMP		157	AMP	0.996		157	pom-1-157	0.999	0.971	0.995		pom-1-157	AMP	0.9549	0.98218
>pom-1-13		KCAGSIAWAIGSGLFGGAKLIKIKKYIAELG	22	AMP	0.99		22	AMP	0.9695		22	AMP		22	AMP	0.995		22	pom-1-22	0.999	0.964	0.996		pom-1-22	AMP	0.9571	0.98212
KCAGSIAWAIGSGLFGGAKLIK		KCAGSIAWAIGSGLFGGAKLIKIK	15	AMP	0.972		15	AMP	0.979		15	AMP		15	AMP	0.998		15	pom-1-15	1	0.948	0.997		pom-1-15	AMP	0.9605	0.9819
>pom-1-14		GLFGGAKLIKIKKYIA	229	AMP	0.992		229	AMP	0.972		229	AMP		229	AMP	0.999		229	pom-1-229	0.999	0.968	0.994		pom-1-229	AMP	0.9435	0.9811
KCAGSIAWAIGSGLFGGAKLIKI		KCAGSIAWAIGSGLFGGAKLIKI	14	AMP	0.97		14	AMP	0.9655		14	AMP		14	AMP	0.997		14	pom-1-14	0.999	0.918	0.993		pom-1-14	AMP	0.974	0.9811
>pom-1-15		KCAGSIAWAIGSGLFGGAKLIKIKKYIAE	20	AMP	0.979		20	AMP	0.9605		20	AMP		20	AMP	0.992		20	pom-1-20	0.999	0.958	0.995		pom-1-20	AMP	0.9715	0.9804
KCAGSIAWAIGSGLFGGAKLIKIK		FGGAKLIKIKKYIA	252	AMP	0.994		252	AMP	0.986		252	AMP		252	AMP	0.998		252	pom-1-252	0.997	0.943	0.984		pom-1-252	AMP	0.9254	0.98008
>pom-1-16		GSGLFGGAKLIKIKKYI	202	AMP	0.987		202	AMP	0.953		202	AMP		202	AMP	0.998		202	pom-1-202	0.999	0.963	0.995		pom-1-202	AMP	0.9587	0.97914
KCAGSIAWAIGSGLFGGAKLIKIKK		GSIAWAIGSGLFGGAKLIKIKKYIA	84	AMP	0.995		84	AMP	0.9455		84	AMP		84	AMP	0.999		84	pom-1-84	0.999	0.944	0.992		pom-1-84	AMP	0.9544	0.97858
>pom-1-17		SIAWAIGSGLFGGAKLIKIKKYIA	104	AMP	0.975		104	AMP	0.9415		104	AMP		104	AMP	0.996		104	pom-1-104	0.999	0.942	0.992		pom-1-104	AMP	0.9804	0.97838
KCAGSIAWAIGSGLFGGAKLIKIKKY		KCAGSIAWAIGSGLFGGAKLIK	13	AMP	0.961		13	AMP	0.967		13	AMP		13	AMP	0.997		13	pom-1-13	0.999	0.909	0.993		pom-1-13	AMP	0.967	0.9782
>pom-1-18		KCAGSIAWAIGSGLFGGAKLIKIKKYIAEL	21	AMP	0.988		21	AMP	0.9615		21	AMP		21	AMP	0.993		21	pom-1-21	0.999	0.965	0.996		pom-1-21	AMP	0.9495	0.9782
KCAGSIAWAIGSGLFGGAKLIKIKKYI		IGSGLFGGAKLIKIKKY	187	AMP	0.991		187	AMP	0.996		187	AMP		187	AMP	0.999		187	pom-1-187	0.999	0.966	0.995		pom-1-187	AMP	0.9019	0.97738
>pom-1-19		GSIAWAIGSGLFGGAKLIKIKKYI	83	AMP	0.995		83	AMP	0.9435		83	AMP		83	AMP	0.998		83	pom-1-83	0.999	0.951	0.992		pom-1-83	AMP	0.9439	0.97588
KCAGSIAWAIGSGLFGGAKLIKIKKYIA		SIAWAIGSGLFGGAKLIKIKKYI	103	AMP	0.972		103	AMP	0.9385		103	AMP		103	AMP	0.995		103	pom-1-103	0.999	0.95	0.992		pom-1-103	AMP	0.973	0.9755
>pom-1-20		FGGAKLIKIKKYI	251	AMP	0.993		251	AMP	0.974		251	AMP		251	AMP	0.998		251	pom-1-251	0.996	0.941	0.976		pom-1-251	AMP	0.9164	0.97548
KCAGSIAWAIGSGLFGGAKLIKIKKYIAE		AIGSGLFGGAKLIKIKKY	172	AMP	0.988		172	AMP	0.999		172	AMP		172	AMP	0.998		172	pom-1-172	1	0.966	0.996		pom-1-172	AMP	0.8883	0.97466
>pom-1-21		AWAIGSGLFGGAKLIKIKKY	140	AMP	0.989		140	AMP	0.98		140	AMP		140	AMP	0.995		140	pom-1-140	0.999	0.967	0.995		pom-1-140	AMP	0.9059	0.97378
KCAGSIAWAIGSGLFGGAKLIKIKKYIAEL		GLFGGAKLIKIKKYI	228	AMP	0.99		228	AMP	0.9665		228	AMP		228	AMP	0.999		228	pom-1-228	0.999	0.967	0.992		pom-1-228	AMP	0.9053	0.97196
>pom-1-22		IGSGLFGGAKLIKIKK	186	AMP	0.994		186	AMP	0.9905		186	AMP		186	AMP	0.999		186	pom-1-186	1	0.97	0.999		pom-1-186	AMP	0.8708	0.97086
KCAGSIAWAIGSGLFGGAKLIKIKKYIAELG		SIAWAIGSGLFGGAKLIKIKKY	102	AMP	0.974		102	AMP	0.9625		102	AMP		102	AMP	0.994		102	pom-1-102	0.999	0.957	0.994		pom-1-102	AMP	0.923	0.9705
>pom-1-23		WAIGSGLFGGAKLIKIKK	156	AMP	0.994		156	AMP	0.9975		156	AMP		156	AMP	0.999		156	pom-1-156	1	0.974	0.998		pom-1-156	AMP	0.8575	0.9696
KCAGSIAWAIGSGLFGGAKLIKIKKYIAELGG		KCAGSIAWAIGSGLFGGAKLIKIKKYIAELGGLQ	25	AMP	0.991		25	AMP	0.9745		25	AMP		25	AMP	0.99		25	pom-1-25	0.999	0.959	0.996		pom-1-25	AMP	0.8892	0.96874
>pom-1-24		CAGSIAWAIGSGLFGGAKLIKIKK	39	AMP	0.993		39	AMP	0.9785		39	AMP		39	AMP	0.999		39	pom-1-39	1	0.948	0.997		pom-1-39	AMP	0.8714	0.96838
KCAGSIAWAIGSGLFGGAKLIKIKKYIAELGGL		AGSIAWAIGSGLFGGAKLIKIKKYIA	63	AMP	0.991		63	AMP	0.9375		63	AMP		63	AMP	0.998		63	pom-1-63	0.999	0.937	0.992		pom-1-63	AMP	0.8969	0.96448
>pom-1-25		GSIAWAIGSGLFGGAKLIKIKKY	82	AMP	0.995		82	AMP	0.957		82	AMP		82	AMP	0.998		82	pom-1-82	0.999	0.953	0.994		pom-1-82	AMP	0.8711	0.96402
KCAGSIAWAIGSGLFGGAKLIKIKKYIAELGGLQ		WAIGSGLFGGAKLIK	153	AMP	0.974		153	AMP	0.9705		153	AMP		153	AMP	0.995		153	pom-1-153	0.997	0.928	0.98		pom-1-153	AMP	0.8805	0.9634
>pom-1-26		IAWAIGSGLFGGAKLIK	118	AMP	0.983		118	AMP	0.9885		118	AMP		118	AMP	0.998		118	pom-1-118	0.998	0.93	0.982		pom-1-118	AMP	0.8457	0.96264
CAGSIAWAIGS		AGSIAWAIGSGLFGGAKLIKIKKYI	62	AMP	0.99		62	AMP	0.9505		62	AMP		62	AMP	0.998		62	pom-1-62	0.999	0.944	0.992		pom-1-62	AMP	0.8748	0.96246
>pom-1-27		LFGGAKLIKIKKYIA	241	AMP	0.987		241	AMP	0.958		241	AMP		241	AMP	0.998		241	pom-1-241	0.999	0.962	0.992		pom-1-241	AMP	0.8496	0.95832
CAGSIAWAIGSG		IAWAIGSGLFGGAKLIKIKK	121	AMP	0.996		121	AMP	0.9705		121	AMP		121	AMP	0.999		121	pom-1-121	1	0.968	0.997		pom-1-121	AMP	0.8136	0.95582
>pom-1-28		KCAGSIAWAIGSGLFGGAKLI	12	AMP	0.937		12	AMP	0.914		12	AMP		12	AMP	0.992		12	pom-1-12	0.996	0.839	0.974		pom-1-12	AMP	0.93	0.9538
CAGSIAWAIGSGL		WAIGSGLFGGAKLIKI	154	AMP	0.984		154	AMP	0.9865		154	AMP		154	AMP	0.998		154	pom-1-154	0.998	0.942	0.985		pom-1-154	AMP	0.7961	0.95252
>pom-1-29		CAGSIAWAIGSGLFGGAKLIKIKKYIAELGGL	47	AMP	0.994		47	AMP	0.926		47	AMP		47	AMP	0.984		47	pom-1-47	0.998	0.952	0.99		pom-1-47	AMP	0.8518	0.95076
CAGSIAWAIGSGLF		KCAGSIAWAIGSGLFGGAKL	11	AMP	0.938		11	AMP	0.8855		11	AMP		11	AMP	0.987		11	pom-1-11	0.993	0.778	0.964		pom-1-11	AMP	0.9493	0.95056
>pom-1-30		IAWAIGSGLFGGAKLIKI	119	AMP	0.988		119	AMP	0.985		119	AMP		119	AMP	0.999		119	pom-1-119	0.998	0.919	0.981		pom-1-119	AMP	0.779	0.9498
CAGSIAWAIGSGLFG		LFGGAKLIKIKKYI	240	AMP	0.984		240	AMP	0.9735		240	AMP		240	AMP	0.999		240	pom-1-240	0.998	0.961	0.989		pom-1-240	AMP	0.7833	0.94756
>pom-1-31		CAGSIAWAIGSGLFGGAKLIKIKKYIAELGG	46	AMP	0.995		46	AMP	0.9495		46	AMP		46	AMP	0.988		46	pom-1-46	0.998	0.946	0.989		pom-1-46	AMP	0.7998	0.94606
CAGSIAWAIGSGLFGG		AIGSGLFGGAKLIKIKK	171	AMP	0.989		171	AMP	0.9935		171	AMP		171	AMP	0.999		171	pom-1-171	1	0.97	0.999		pom-1-171	AMP	0.7439	0.94508
>pom-1-32		SGLFGGAKLIKIKKYIA	216	AMP	0.94		216	AMP	0.9115		216	AMP		216	AMP	0.995		216	pom-1-216	0.999	0.966	0.997		pom-1-216	AMP	0.8602	0.94114
CAGSIAWAIGSGLFGGA		IGSGLFGGAKLIKIKKYIAELGG	193	AMP	0.989		193	AMP	0.998		193	AMP		193	AMP	0.997		193	pom-1-193	0.999	0.965	0.992		pom-1-193	AMP	0.7202	0.94064
>pom-1-33		CAGSIAWAIGSGLFGGAKLIKI	37	AMP	0.984		37	AMP	0.9245		37	AMP		37	AMP	0.996		37	pom-1-37	0.997	0.855	0.976		pom-1-37	AMP	0.7884	0.93798
CAGSIAWAIGSGLFGGAK		CAGSIAWAIGSGLFGGAKLIKIKKYIAE	43	AMP	0.989		43	AMP	0.966		43	AMP		43	AMP	0.979		43	pom-1-43	0.998	0.941	0.99		pom-1-43	AMP	0.753	0.937
>pom-1-34		IGSGLFGGAKLIKI	184	AMP	0.981		184	AMP	0.9345		184	AMP		184	AMP	0.999		184	pom-1-184	1	0.953	0.996		pom-1-184	AMP	0.7663	0.93616
CAGSIAWAIGSGLFGGAKL		WAIGSGLFGGAKLIKIKKYIAELGG	163	AMP	0.984		163	AMP	0.973		163	AMP		163	AMP	0.993		163	pom-1-163	0.998	0.967	0.99		pom-1-163	AMP	0.7311	0.93582
>pom-1-35		CAGSIAWAIGSGLFGGAKLIK	36	AMP	0.974		36	AMP	0.953		36	AMP		36	AMP	0.994		36	pom-1-36	0.996	0.839	0.974		pom-1-36	AMP	0.7617	0.93574
CAGSIAWAIGSGLFGGAKLI		SGLFGGAKLIKIKKYI	215	AMP	0.933		215	AMP	0.913		215	AMP		215	AMP	0.994		215	pom-1-215	0.999	0.967	0.995		pom-1-215	AMP	0.838	0.9354
>pom-1-36		KCAGSIAWAIGSGLFGGAK	10	AMP	0.914		10	AMP	0.807		10	AMP		10	AMP	0.969		10	pom-1-10	0.992	0.759	0.958		pom-1-10	AMP	0.9884	0.93408
CAGSIAWAIGSGLFGGAKLIK		AWAIGSGLFGGAKLIK	136	AMP	0.966		136	AMP	0.983		136	AMP		136	AMP	0.994		136	pom-1-136	0.997	0.911	0.976		pom-1-136	AMP	0.7285	0.9337
>pom-1-37		GGAKLIKIKKYIA	262	AMP	0.976		262	AMP	0.851		262	AMP		262	AMP	0.997		262	pom-1-262	0.996	0.913	0.971		pom-1-262	AMP	0.847	0.9334
CAGSIAWAIGSGLFGGAKLIKI		GLFGGAKLIKIKK	226	AMP	0.97		226	AMP	0.933		226	AMP		226	AMP	0.997		226	pom-1-226	1	0.963	0.998		pom-1-226	AMP	0.7548	0.93096
>pom-1-38		CAGSIAWAIGSGLFGGAKLIKIK	38	AMP	0.988		38	AMP	0.9715		38	AMP		38	AMP	0.997		38	pom-1-38	0.999	0.919	0.993		pom-1-38	AMP	0.6919	0.92948
CAGSIAWAIGSGLFGGAKLIKIK		AGSIAWAIGSGLFGGAKLIKIKKY	61	AMP	0.991		61	AMP	0.964		61	AMP		61	AMP	0.998		61	pom-1-61	0.999	0.946	0.994		pom-1-61	AMP	0.6945	0.9293
>pom-1-39		WAIGSGLFGGAKLIKIK	155	AMP	0.988		155	AMP	0.9945		155	AMP		155	AMP	0.998		155	pom-1-155	0.999	0.967	0.995		pom-1-155	AMP	0.6543	0.92676
CAGSIAWAIGSGLFGGAKLIKIKK		IGSGLFGGAKLIKIK	185	AMP	0.986		185	AMP	0.9745		185	AMP		185	AMP	0.999		185	pom-1-185	1	0.968	0.998		pom-1-185	AMP	0.6694	0.92578
>pom-1-40		CAGSIAWAIGSGLFGGAKLIKIKKYIAELG	45	AMP	0.994		45	AMP	0.9485		45	AMP		45	AMP	0.987		45	pom-1-45	0.998	0.95	0.991		pom-1-45	AMP	0.6988	0.92526
CAGSIAWAIGSGLFGGAKLIKIKKY		IGSGLFGGAKLIKIKKYIAELGGL	194	AMP	0.99		194	AMP	0.997		194	AMP		194	AMP	0.997		194	pom-1-194	0.999	0.97	0.993		pom-1-194	AMP	0.6365	0.9239
>pom-1-41		AWAIGSGLFGGAKLIKIKK	139	AMP	0.991		139	AMP	0.992		139	AMP		139	AMP	0.999		139	pom-1-139	1	0.971	0.998		pom-1-139	AMP	0.6152	0.91944
CAGSIAWAIGSGLFGGAKLIKIKKYI		SIAWAIGSGLFGGAKLIKIKK	101	AMP	0.978		101	AMP	0.8835		101	AMP		101	AMP	0.998		101	pom-1-101	1	0.956	0.997		pom-1-101	AMP	0.7372	0.91934
>pom-1-42		FGGAKLIKIKKY	250	AMP	0.989		250	AMP	0.898		250	AMP		250	AMP	0.996		250	pom-1-250	0.996	0.932	0.981		pom-1-250	AMP	0.7156	0.91892
CAGSIAWAIGSGLFGGAKLIKIKKYIA		AIGSGLFGGAKLIKI	169	AMP	0.978		169	AMP	0.9615		169	AMP		169	AMP	0.999		169	pom-1-169	1	0.944	0.996		pom-1-169	AMP	0.6514	0.91798
>pom-1-43		GSGLFGGAKLIKIKKY	201	AMP	0.98		201	AMP	0.822		201	AMP		201	AMP	0.996		201	pom-1-201	0.999	0.938	0.995		pom-1-201	AMP	0.7633	0.91206
CAGSIAWAIGSGLFGGAKLIKIKKYIAE		AIGSGLFGGAKLIKIKKYIAELGG	178	AMP	0.977		178	AMP	0.9715		178	AMP		178	AMP	0.997		178	pom-1-178	0.999	0.963	0.992		pom-1-178	AMP	0.6125	0.9114
>pom-1-44		WAIGSGLFGGAKLIKIKKYIAELGGL	164	AMP	0.984		164	AMP	0.9515		164	AMP		164	AMP	0.994		164	pom-1-164	0.998	0.971	0.99		pom-1-164	AMP	0.6279	0.91108
CAGSIAWAIGSGLFGGAKLIKIKKYIAEL		IAWAIGSGLFGGAKLIKIKKYIAELGG	128	AMP	0.993		128	AMP	0.947		128	AMP		128	AMP	0.995		128	pom-1-128	0.998	0.965	0.989		pom-1-128	AMP	0.6207	0.91074
>pom-1-45		IAWAIGSGLFGGAKLIKIK	120	AMP	0.992		120	AMP	0.9595		120	AMP		120	AMP	0.999		120	pom-1-120	0.999	0.953	0.994		pom-1-120	AMP	0.5948	0.90886
CAGSIAWAIGSGLFGGAKLIKIKKYIAELG		IAWAIGSGLFGGAKLIKIKKYIAELGGL	129	AMP	0.992		129	AMP	0.938		129	AMP		129	AMP	0.995		129	pom-1-129	0.999	0.971	0.99		pom-1-129	AMP	0.6177	0.90834
>pom-1-46		GLFGGAKLIKIKKY	227	AMP	0.985		227	AMP	0.912		227	AMP		227	AMP	0.998		227	pom-1-227	0.999	0.951	0.993		pom-1-227	AMP	0.6353	0.90586
CAGSIAWAIGSGLFGGAKLIKIKKYIAELGG		GSGLFGGAKLIKIKK	200	AMP	0.985		200	AMP	0.7685		200	AMP		200	AMP	0.998		200	pom-1-200	1	0.949	0.998		pom-1-200	AMP	0.7769	0.90568
>pom-1-47		SIAWAIGSGLFGGAKLIK	98	AMP	0.921		98	AMP	0.864		98	AMP		98	AMP	0.992		98	pom-1-98	0.998	0.883	0.982		pom-1-98	AMP	0.7334	0.90168
CAGSIAWAIGSGLFGGAKLIKIKKYIAELGGL		AWAIGSGLFGGAKLIKI	137	AMP	0.978		137	AMP	0.9885		137	AMP		137	AMP	0.997		137	pom-1-137	0.998	0.93	0.982		pom-1-137	AMP	0.5385	0.9
>pom-1-48		IGSGLFGGAKLIKIKKYIAE	190	AMP	0.972		190	AMP	0.924		190	AMP		190	AMP	0.993		190	pom-1-190	0.998	0.967	0.992		pom-1-190	AMP	0.6081	0.89902
CAGSIAWAIGSGLFGGAKLIKIKKYIAELGGLQ		CAGSIAWAIGSGLFGGAKLIKIKKYIAEL	44	AMP	0.993		44	AMP	0.943		44	AMP		44	AMP	0.981		44	pom-1-44	0.998	0.951	0.991		pom-1-44	AMP	0.5745	0.8979
>pom-1-49		GGAKLIKIKKYI	261	AMP	0.97		261	AMP	0.8265		261	AMP		261	AMP	0.998		261	pom-1-261	0.993	0.905	0.956		pom-1-261	AMP	0.7005	0.8976
AGSIAWAIGSGL		WAIGSGLFGGAKLIKIKKYIAE	160	AMP	0.968		160	AMP	0.99		160	AMP		160	AMP	0.981		160	pom-1-160	0.997	0.97	0.99		pom-1-160	AMP	0.539	0.895
>pom-1-50		GSIAWAIGSGLFGGAKLIKIKK	81	AMP	0.995		81	AMP	0.9605		81	AMP		81	AMP	0.999		81	pom-1-81	1	0.953	0.997		pom-1-81	AMP	0.512	0.8933
AGSIAWAIGSGLF		CAGSIAWAIGSGLFGGAK	33	AMP	0.853		33	AMP	0.7415		33	AMP		33	AMP	0.957		33	pom-1-33	0.968	0.597	0.83		pom-1-33	AMP	0.9407	0.89204
>pom-1-51		AIGSGLFGGAKLIKIK	170	AMP	0.981		170	AMP	0.9855		170	AMP		170	AMP	0.998		170	pom-1-170	1	0.965	0.998		pom-1-170	Non-AMP	0.4905	0.891
AGSIAWAIGSGLFG		AKLIKIKKYIA	280	AMP	0.874		280	AMP	0.881		280	AMP		280	AMP	0.997		280	pom-1-280	0.96	0.798	0.875		pom-1-280	AMP	0.7389	0.89018
>pom-1-52		SIAWAIGSGLFGGAKLIKI	99	AMP	0.946		99	AMP	0.816		99	AMP		99	AMP	0.995		99	pom-1-99	0.998	0.883	0.983		pom-1-99	AMP	0.6824	0.88748
AGSIAWAIGSGLFGG		AWAIGSGLFGGAKLIKIKKYIAELGG	146	AMP	0.983		146	AMP	0.968		146	AMP		146	AMP	0.995		146	pom-1-146	0.998	0.963	0.99		pom-1-146	Non-AMP	0.4865	0.8861
>pom-1-53		IAWAIGSGLFGGAKLIKIKKYIAE	125	AMP	0.986		125	AMP	0.964		125	AMP		125	AMP	0.987		125	pom-1-125	0.997	0.958	0.988		pom-1-125	Non-AMP	0.4822	0.88324
AGSIAWAIGSGLFGGA		SIAWAIGSGLFGGAKLIKIKKYIAELGGL	109	AMP	0.974		109	AMP	0.933		109	AMP		109	AMP	0.994		109	pom-1-109	0.998	0.962	0.991		pom-1-109	AMP	0.5004	0.87988
>pom-1-54		GSIAWAIGSGLFGGAKLIK	78	AMP	0.981		78	AMP	0.8905		78	AMP		78	AMP	0.997		78	pom-1-78	0.998	0.864	0.976		pom-1-78	AMP	0.5326	0.87982
AGSIAWAIGSGLFGGAK		CAGSIAWAIGSGLFGGAKL	34	AMP	0.915		34	AMP	0.8215		34	AMP		34	AMP	0.985		34	pom-1-34	0.969	0.617	0.836		pom-1-34	AMP	0.7045	0.879
>pom-1-55		KCAGSIAWAIGSGLFGGA	9	AMP	0.851		9	AMP	0.6855		9	AMP		9	AMP	0.932		9	pom-1-9	0.968	0.597	0.83		pom-1-9	AMP	0.9477	0.87684
AGSIAWAIGSGLFGGAKL		AIGSGLFGGAKLIKIKKYIAELGGL	179	AMP	0.979		179	AMP	0.8845		179	AMP		179	AMP	0.998		179	pom-1-179	0.999	0.968	0.993		pom-1-179	AMP	0.517	0.8755
>pom-1-56		IGSGLFGGAKLIK	183	AMP	0.942		183	AMP	0.6075		183	AMP		183	AMP	0.998		183	pom-1-183	1	0.938	0.997		pom-1-183	AMP	0.8288	0.87526
AGSIAWAIGSGLFGGAKLI		CAGSIAWAIGSGLFGGAKLIKIKKYIAELGGLQ	48	AMP	0.994		48	AMP	0.9105		48	AMP		48	AMP	0.97		48	pom-1-48	0.998	0.941	0.99		pom-1-48	Non-AMP	0.4996	0.87442
>pom-1-57		IAWAIGSGLFGGAK	115	AMP	0.794		115	AMP	0.6595		115	AMP		115	AMP	0.971		115	pom-1-115	0.983	0.779	0.846		pom-1-115	AMP	0.9555	0.8726
AGSIAWAIGSGLFGGAKLIK		CAGSIAWAIGSGLFGGAKLI	35	AMP	0.952		35	AMP	0.8175		35	AMP		35	AMP	0.988		35	pom-1-35	0.985	0.71	0.89		pom-1-35	AMP	0.6132	0.87114
>pom-1-58		SIAWAIGSGLFGGAKLIKIKKYIAELGG	108	AMP	0.977		108	AMP	0.9515		108	AMP		108	AMP	0.994		108	pom-1-108	0.998	0.955	0.99		pom-1-108	Non-AMP	0.4336	0.87082
AGSIAWAIGSGLFGGAKLIKI		LFGGAKLIKIKKY	239	AMP	0.982		239	AMP	0.9125		239	AMP		239	AMP	0.997		239	pom-1-239	0.998	0.948	0.991		pom-1-239	Non-AMP	0.4642	0.87074
>pom-1-59		GSIAWAIGSGLFGGAKLIKI	79	AMP	0.989		79	AMP	0.9225		79	AMP		79	AMP	0.998		79	pom-1-79	0.998	0.881	0.98		pom-1-79	Non-AMP	0.4422	0.86994
AGSIAWAIGSGLFGGAKLIKIK		WAIGSGLFGGAKLI	152	AMP	0.923		152	AMP	0.853		152	AMP		152	AMP	0.99		152	pom-1-152	0.986	0.851	0.883		pom-1-152	AMP	0.5877	0.86794
>pom-1-60		LFGGAKLIKIKK	238	AMP	0.943		238	AMP	0.9525		238	AMP		238	AMP	0.997		238	pom-1-238	1	0.959	0.998		pom-1-238	Non-AMP	0.4431	0.86712
AGSIAWAIGSGLFGGAKLIKIKK		AIGSGLFGGAKLIK	168	AMP	0.957		168	AMP	0.627		168	AMP		168	AMP	0.997		168	pom-1-168	1	0.927	0.995		pom-1-168	AMP	0.7514	0.86648
>pom-1-61		GSGLFGGAKLIKIKKYIAELGGL	208	AMP	0.974		208	AMP	0.983		208	AMP		208	AMP	0.996		208	pom-1-208	0.998	0.949	0.991		pom-1-208	Non-AMP	0.3728	0.86476
AGSIAWAIGSGLFGGAKLIKIKKY		SIAWAIGSGLFGGAKLIKIK	100	AMP	0.959		100	AMP	0.8725		100	AMP		100	AMP	0.996		100	pom-1-100	0.999	0.935	0.994		pom-1-100	Non-AMP	0.4935	0.864
>pom-1-62		AWAIGSGLFGGAKLIKIK	138	AMP	0.984		138	AMP	0.992		138	AMP		138	AMP	0.997		138	pom-1-138	0.999	0.959	0.995		pom-1-138	Non-AMP	0.3423	0.86286
AGSIAWAIGSGLFGGAKLIKIKKYI		IAWAIGSGLFGGAKLIKIKKYIAELG	127	AMP	0.992		127	AMP	0.9505		127	AMP		127	AMP	0.992		127	pom-1-127	0.998	0.968	0.99		pom-1-127	Non-AMP	0.372	0.8609
>pom-1-63		FGGAKLIKIKK	249	AMP	0.986		249	AMP	0.763		249	AMP		249	AMP	0.994		249	pom-1-249	0.999	0.939	0.993		pom-1-249	AMP	0.5624	0.86088
AGSIAWAIGSGLFGGAKLIKIKKYIA		GLFGGAKLIKIK	225	AMP	0.942		225	AMP	0.8465		225	AMP		225	AMP	0.995		225	pom-1-225	1	0.974	0.999		pom-1-225	AMP	0.5122	0.85914
>pom-1-64		GSIAWAIGSGLFGGAKLIKIKKYIAELGGL	89	AMP	0.993		89	AMP	0.96		89	AMP		89	AMP	0.998		89	pom-1-89	0.999	0.957	0.99		pom-1-89	Non-AMP	0.3454	0.85908
AGSIAWAIGSGLFGGAKLIKIKKYIAE		SGLFGGAKLIKIKK	213	AMP	0.935		213	AMP	0.847		213	AMP		213	AMP	0.996		213	pom-1-213	1	0.96	0.999		pom-1-213	AMP	0.5114	0.85788
>pom-1-65		IAWAIGSGLFGGAKLI	117	AMP	0.948		117	AMP	0.7535		117	AMP		117	AMP	0.995		117	pom-1-117	0.992	0.853	0.912		pom-1-117	AMP	0.599	0.8575
AGSIAWAIGSGLFGGAKLIKIKKYIAEL		WAIGSGLFGGAKLIKIKKYIAEL	161	AMP	0.982		161	AMP	0.994		161	AMP		161	AMP	0.984		161	pom-1-161	0.998	0.975	0.991		pom-1-161	Non-AMP	0.3223	0.85606
>pom-1-66		AWAIGSGLFGGAKLIKIKKYIAELGGL	147	AMP	0.982		147	AMP	0.946		147	AMP		147	AMP	0.996		147	pom-1-147	0.998	0.967	0.99		pom-1-147	Non-AMP	0.3569	0.85578
AGSIAWAIGSGLFGGAKLIKIKKYIAELG		IAWAIGSGLFGGAKL	116	AMP	0.898		116	AMP	0.646		116	AMP		116	AMP	0.993		116	pom-1-116	0.985	0.814	0.863		pom-1-116	AMP	0.7548	0.85536
>pom-1-67		IGSGLFGGAKLIKIKKYIAEL	191	AMP	0.987		191	AMP	0.9555		191	AMP		191	AMP	0.995		191	pom-1-191	0.999	0.975	0.994		pom-1-191	Non-AMP	0.3341	0.85412
AGSIAWAIGSGLFGGAKLIKIKKYIAELGG		GSGLFGGAKLIKIKKYIAELGG	207	AMP	0.968		207	AMP	0.983		207	AMP		207	AMP	0.994		207	pom-1-207	0.998	0.942	0.99		pom-1-207	Non-AMP	0.3243	0.85346
>pom-1-68		SIAWAIGSGLFGGAKLIKIKKYIAE	105	AMP	0.95		105	AMP	0.9575		105	AMP		105	AMP	0.981		105	pom-1-105	0.997	0.949	0.989		pom-1-105	Non-AMP	0.3711	0.85132
AGSIAWAIGSGLFGGAKLIKIKKYIAELGGL		GSIAWAIGSGLFGGAKLIKIKKYIAELGG	88	AMP	0.994		88	AMP	0.965		88	AMP		88	AMP	0.998		88	pom-1-88	0.998	0.95	0.988		pom-1-88	Non-AMP	0.2948	0.84996
>pom-1-69		GSGLFGGAKLIKIKKYIAE	204	AMP	0.918		204	AMP	0.8865		204	AMP		204	AMP	0.982		204	pom-1-204	0.998	0.957	0.992		pom-1-204	Non-AMP	0.4649	0.84988
AGSIAWAIGSGLFGGAKLIKIKKYIAELGGLQ		AIGSGLFGGAKLIKIKKYIAE	175	AMP	0.939		175	AMP	0.925		175	AMP		175	AMP	0.992		175	pom-1-175	0.998	0.964	0.992		pom-1-175	Non-AMP	0.3834	0.84748
>pom-1-70		GAKLIKIKKYIA	271	AMP	0.972		271	AMP	0.8645		271	AMP		271	AMP	0.998		271	pom-1-271	0.989	0.872	0.945		pom-1-271	Non-AMP	0.4138	0.84746
GSIAWAIGSGL		AGSIAWAIGSGLFGGAKLIKIKK	60	AMP	0.99		60	AMP	0.966		60	AMP		60	AMP	0.999		60	pom-1-60	1	0.946	0.997		pom-1-60	Non-AMP	0.2786	0.84672
>pom-1-71		GGAKLIKIKKY	260	AMP	0.951		260	AMP	0.67		260	AMP		260	AMP	0.992		260	pom-1-260	0.995	0.875	0.961		pom-1-260	AMP	0.6114	0.84388
GSIAWAIGSGLF		LIKIKKYIA	297	AMP	0.981		297	AMP	0.8535		297	AMP		297	AMP	0.997		297	pom-1-297	0.92	0.795	0.795		pom-1-297	Non-AMP<b>&nbsp;*</b>	0.4597	0.84224
>pom-1-72		AKLIKIKKYI	279	AMP	0.826		279	AMP	0.8435		279	AMP		279	AMP	0.998		279	pom-1-279	0.938	0.78	0.822		pom-1-279	AMP	0.6023	0.84156
GSIAWAIGSGLFG		GSIAWAIGSGLFGGAKLIKIK	80	AMP	0.991		80	AMP	0.945		80	AMP		80	AMP	0.999		80	pom-1-80	0.999	0.931	0.993		pom-1-80	Non-AMP	0.2702	0.84084
>pom-1-73		SGLFGGAKLIKIKKY	214	AMP	0.922		214	AMP	0.885		214	AMP		214	AMP	0.988		214	pom-1-214	0.999	0.947	0.995		pom-1-214	Non-AMP	0.4084	0.84048
GSIAWAIGSGLFGG		IAWAIGSGLFGGAKLIKIKKYIAEL	126	AMP	0.991		126	AMP	0.9545		126	AMP		126	AMP	0.989		126	pom-1-126	0.998	0.967	0.99		pom-1-126	Non-AMP	0.2687	0.84024
>pom-1-74		GSIAWAIGSGLFGGAK	75	AMP	0.838		75	AMP	0.547		75	AMP		75	AMP	0.957		75	pom-1-75	0.976	0.606	0.801		pom-1-75	AMP	0.8795	0.8395
GSIAWAIGSGLFGGA		AGSIAWAIGSGLFGGAKLIK	57	AMP	0.968		57	AMP	0.9145		57	AMP		57	AMP	0.997		57	pom-1-57	0.997	0.84	0.972		pom-1-57	Non-AMP	0.3209	0.83948
>pom-1-75		GLFGGAKLIKIKKYIAE	230	AMP	0.938		230	AMP	0.907		230	AMP		230	AMP	0.987		230	pom-1-230	0.997	0.964	0.989		pom-1-230	Non-AMP	0.3649	0.83878
GSIAWAIGSGLFGGAK		IGSGLFGGAKLIKIKKYIAELGGLQ	195	AMP	0.989		195	AMP	0.9895		195	AMP		195	AMP	0.997		195	pom-1-195	0.999	0.96	0.993		pom-1-195	Non-AMP	0.2133	0.83756
>pom-1-76		GLFGGAKLIKIKKYIAELGGL	234	AMP	0.988		234	AMP	0.957		234	AMP		234	AMP	0.997		234	pom-1-234	0.998	0.967	0.991		pom-1-234	Non-AMP	0.244	0.8368
GSIAWAIGSGLFGGAKL		WAIGSGLFGGAKL	151	AMP	0.847		151	AMP	0.573		151	AMP		151	AMP	0.977		151	pom-1-151	0.953	0.691	0.754		pom-1-151	AMP	0.8307	0.83614
>pom-1-77		WAIGSGLFGGAKLIKIKKYIAELG	162	AMP	0.983		162	AMP	0.845		162	AMP		162	AMP	0.989		162	pom-1-162	0.998	0.973	0.991		pom-1-162	Non-AMP	0.3574	0.83448
GSIAWAIGSGLFGGAKLI		AWAIGSGLFGGAKLIKIKKYIAE	143	AMP	0.963		143	AMP	0.995		143	AMP		143	AMP	0.983		143	pom-1-143	0.997	0.964	0.99		pom-1-143	Non-AMP	0.2319	0.83398
>pom-1-78		GSGLFGGAKLIKIK	199	AMP	0.961		199	AMP	0.6465		199	AMP		199	AMP	0.997		199	pom-1-199	1	0.95	0.998		pom-1-199	AMP	0.5583	0.83256
GSIAWAIGSGLFGGAKLIK		IGSGLFGGAKLIKIKKYIAELG	192	AMP	0.988		192	AMP	0.995		192	AMP		192	AMP	0.996		192	pom-1-192	0.999	0.971	0.993		pom-1-192	Non-AMP	0.1819	0.83198
>pom-1-79		GAKLIKIKKYI	270	AMP	0.967		270	AMP	0.8515		270	AMP		270	AMP	0.999		270	pom-1-270	0.982	0.86	0.92		pom-1-270	Non-AMP	0.3532	0.83054
GSIAWAIGSGLFGGAKLIKI		AIGSGLFGGAKLIKIKKYIAEL	176	AMP	0.973		176	AMP	0.995		176	AMP		176	AMP	0.994		176	pom-1-176	0.999	0.972	0.994		pom-1-176	Non-AMP	0.1816	0.82852
>pom-1-80		AGSIAWAIGSGLFGGAKLIKIKKYIAELGGL	68	AMP	0.987		68	AMP	0.9455		68	AMP		68	AMP	0.997		68	pom-1-68	0.998	0.952	0.989		pom-1-68	Non-AMP	0.2103	0.82756
GSIAWAIGSGLFGGAKLIKIK		SIAWAIGSGLFGGAKLIKIKKYIAELG	107	AMP	0.973		107	AMP	0.929		107	AMP		107	AMP	0.99		107	pom-1-107	0.998	0.959	0.991		pom-1-107	Non-AMP	0.2464	0.82728
>pom-1-81		AIGSGLFGGAKLIKIKKYIAELG	177	AMP	0.975		177	AMP	0.998		177	AMP		177	AMP	0.996		177	pom-1-177	0.999	0.969	0.993		pom-1-177	Non-AMP	0.1663	0.82686
GSIAWAIGSGLFGGAKLIKIKK		AWAIGSGLFGGAKLIKIKKYIAELG	145	AMP	0.981		145	AMP	0.9605		145	AMP		145	AMP	0.992		145	pom-1-145	0.998	0.968	0.991		pom-1-145	Non-AMP	0.2011	0.82652
>pom-1-82		GLFGGAKLIKIKKYIAEL	231	AMP	0.981		231	AMP	0.9725		231	AMP		231	AMP	0.992		231	pom-1-231	0.998	0.971	0.991		pom-1-231	Non-AMP	0.1801	0.82472
GSIAWAIGSGLFGGAKLIKIKKY		FGGAKLIKIKKYIAELGGL	257	AMP	0.992		257	AMP	0.9705		257	AMP		257	AMP	0.994		257	pom-1-257	0.998	0.97	0.991		pom-1-257	Non-AMP	0.1667	0.82424
>pom-1-83		GSIAWAIGSGLFGGAKLIKIKKYIAE	85	AMP	0.988		85	AMP	0.9435		85	AMP		85	AMP	0.993		85	pom-1-85	0.998	0.948	0.989		pom-1-85	Non-AMP	0.1975	0.824
GSIAWAIGSGLFGGAKLIKIKKYI		GSIAWAIGSGLFGGAKLIKIKKYIAELG	87	AMP	0.993		87	AMP	0.9595		87	AMP		87	AMP	0.997		87	pom-1-87	0.998	0.955	0.99		pom-1-87	Non-AMP	0.172	0.8239
>pom-1-84		LIKIKKYI	296	AMP	0.987		296	AMP	0.774		296	AMP		296	AMP	0.999		296	pom-1-296	0.844	0.758	0.697		pom-1-296	AMP<b>&nbsp;*</b>	0.5054	0.82188
GSIAWAIGSGLFGGAKLIKIKKYIA		AGSIAWAIGSGLFGGAKLIKIKKYIAELGG	67	AMP	0.989		67	AMP	0.958		67	AMP		67	AMP	0.997		67	pom-1-67	0.998	0.943	0.988		pom-1-67	Non-AMP	0.1667	0.82174
>pom-1-85		GSIAWAIGSGLFGGAKL	76	AMP	0.91		76	AMP	0.728		76	AMP		76	AMP	0.989		76	pom-1-76	0.981	0.643	0.833		pom-1-76	Non-AMP	0.4977	0.82114
GSIAWAIGSGLFGGAKLIKIKKYIAE		SIAWAIGSGLFGGAKLI	97	AMP	0.834		97	AMP	0.7845		97	AMP		97	AMP	0.98		97	pom-1-97	0.992	0.767	0.92		pom-1-97	AMP	0.5055	0.8192
>pom-1-86		AGSIAWAIGSGLFGGAK	54	AMP	0.84		54	AMP	0.5765		54	AMP		54	AMP	0.96		54	pom-1-54	0.973	0.568	0.791		pom-1-54	AMP	0.7423	0.81836
GSIAWAIGSGLFGGAKLIKIKKYIAEL		WAIGSGLFGGAKLIKIKKYIAELGGLQ	165	AMP	0.983		165	AMP	0.9415		165	AMP		165	AMP	0.993		165	pom-1-165	0.998	0.961	0.989		pom-1-165	Non-AMP	0.1761	0.81832
>pom-1-87		GLFGGAKLIKIKKYIAELGG	233	AMP	0.984		233	AMP	0.9625		233	AMP		233	AMP	0.995		233	pom-1-233	0.998	0.963	0.99		pom-1-233	Non-AMP	0.151	0.8181
GSIAWAIGSGLFGGAKLIKIKKYIAELG		GSGLFGGAKLIKIKKYIAEL	205	AMP	0.963		205	AMP	0.9295		205	AMP		205	AMP	0.99		205	pom-1-205	0.998	0.965	0.994		pom-1-205	Non-AMP	0.2081	0.81772
>pom-1-88		GSGLFGGAKLIKIKKYIAELGGLQ	209	AMP	0.972		209	AMP	0.9895		209	AMP		209	AMP	0.996		209	pom-1-209	0.998	0.932	0.99		pom-1-209	Non-AMP	0.1325	0.8176
GSIAWAIGSGLFGGAKLIKIKKYIAELGG		KCAGSIAWAIGSGLFGG	8	AMP	0.817		8	AMP	0.637		8	AMP		8	AMP	0.903		8	pom-1-8	0.972	0.639	0.848		pom-1-8	AMP	0.7556	0.81692
>pom-1-89		GGAKLIKIKK	259	AMP	0.955		259	AMP	0.605		259	AMP		259	AMP	0.95		259	pom-1-259	0.997	0.869	0.97		pom-1-259	AMP	0.5775	0.8169
GSIAWAIGSGLFGGAKLIKIKKYIAELGGL		SIAWAIGSGLFGGAKL	96	AMP	0.72		96	AMP	0.705		96	AMP		96	AMP	0.967		96	pom-1-96	0.984	0.683	0.862		pom-1-96	AMP	0.708	0.8168
>pom-1-90		AGSIAWAIGSGLFGGAKLIKI	58	AMP	0.978		58	AMP	0.858		58	AMP		58	AMP	0.998		58	pom-1-58	0.998	0.859	0.976		pom-1-58	Non-AMP	0.2504	0.81648
GSIAWAIGSGLFGGAKLIKIKKYIAELGGLQ		KLIKIKKYIA	289	AMP	0.686		289	AMP	0.848		289	AMP		289	AMP	0.998		289	pom-1-289	0.935	0.778	0.816		pom-1-289	AMP	0.6111	0.81562
>pom-1-91		IAWAIGSGLFGGAKLIKIKKYIAELGGLQ	130	AMP	0.992		130	AMP	0.9255		130	AMP		130	AMP	0.995		130	pom-1-130	0.998	0.963	0.99		pom-1-130	Non-AMP	0.1637	0.81484
SIAWAIGSGLF		FGGAKLIKIKKYIAELGG	256	AMP	0.989		256	AMP	0.9655		256	AMP		256	AMP	0.99		256	pom-1-256	0.998	0.962	0.989		pom-1-256	Non-AMP	0.1309	0.81468
>pom-1-92		GSIAWAIGSGLFGGAKLI	77	AMP	0.959		77	AMP	0.769		77	AMP		77	AMP	0.994		77	pom-1-77	0.991	0.755	0.902		pom-1-77	Non-AMP	0.357	0.814
SIAWAIGSGLFG		AWAIGSGLFGGAKLIKIKKYIAEL	144	AMP	0.979		144	AMP	0.992		144	AMP		144	AMP	0.987		144	pom-1-144	0.998	0.971	0.991		pom-1-144	Non-AMP	0.1126	0.81372
>pom-1-93		GLFGGAKLIKIKKYIAELGGLQ	235	AMP	0.988		235	AMP	0.9985		235	AMP		235	AMP	0.996		235	pom-1-235	0.998	0.951	0.991		pom-1-235	Non-AMP	0.0856	0.81322
SIAWAIGSGLFGG		AIGSGLFGGAKLIKIKKYIAELGGLQ	180	AMP	0.979		180	AMP	0.978		180	AMP		180	AMP	0.997		180	pom-1-180	0.999	0.958	0.993		pom-1-180	Non-AMP	0.1128	0.81316
>pom-1-94		SIAWAIGSGLFGGAKLIKIKKYIAEL	106	AMP	0.969		106	AMP	0.9285		106	AMP		106	AMP	0.985		106	pom-1-106	0.997	0.96	0.991		pom-1-106	Non-AMP	0.185	0.8129
SIAWAIGSGLFGGA		AGSIAWAIGSGLFGGAKLIKIK	59	AMP	0.983		59	AMP	0.956		59	AMP		59	AMP	0.999		59	pom-1-59	0.999	0.919	0.992		pom-1-59	Non-AMP	0.112	0.8098
>pom-1-95		LFGGAKLIKIKKYIAELGGL	246	AMP	0.984		246	AMP	0.964		246	AMP		246	AMP	0.991		246	pom-1-246	0.998	0.972	0.992		pom-1-246	Non-AMP	0.099	0.8072
SIAWAIGSGLFGGAK		KLIKIKKY	287	AMP	0.957		287	AMP	0.708		287	AMP		287	AMP	0.993		287	pom-1-287	0.894	0.685	0.682		pom-1-287	Non-AMP<b>&nbsp;*</b>	0.4804	0.80648
>pom-1-96		GSIAWAIGSGLFGGAKLIKIKKYIAELGGLQ	90	AMP	0.993		90	AMP	0.966		90	AMP		90	AMP	0.997		90	pom-1-90	0.998	0.948	0.989		pom-1-90	Non-AMP	0.074	0.8056
SIAWAIGSGLFGGAKL		SIAWAIGSGLFGGAKLIKIKKYIAELGGLQ	110	AMP	0.975		110	AMP	0.9345		110	AMP		110	AMP	0.993		110	pom-1-110	0.998	0.954	0.99		pom-1-110	Non-AMP	0.1184	0.80378
>pom-1-97		GLFGGAKLIKI	224	AMP	0.921		224	AMP	0.583		224	AMP		224	AMP	0.995		224	pom-1-224	1	0.972	0.998		pom-1-224	AMP	0.518	0.8034
SIAWAIGSGLFGGAKLI		AWAIGSGLFGGAKLIKIKKYIAELGGLQ	148	AMP	0.982		148	AMP	0.9635		148	AMP		148	AMP	0.996		148	pom-1-148	0.998	0.957	0.989		pom-1-148	Non-AMP	0.0711	0.80212
>pom-1-98		LFGGAKLIKIKKYIAELGG	245	AMP	0.979		245	AMP	0.9715		245	AMP		245	AMP	0.988		245	pom-1-245	0.998	0.969	0.991		pom-1-245	Non-AMP	0.074	0.8021
SIAWAIGSGLFGGAKLIK		AGSIAWAIGSGLFGGAKLIKIKKYIAELG	66	AMP	0.987		66	AMP	0.946		66	AMP		66	AMP	0.996		66	pom-1-66	0.998	0.949	0.989		pom-1-66	Non-AMP	0.0747	0.80034
>pom-1-99		GSIAWAIGSGLFGGAKLIKIKKYIAEL	86	AMP	0.992		86	AMP	0.925		86	AMP		86	AMP	0.995		86	pom-1-86	0.998	0.959	0.991		pom-1-86	Non-AMP	0.0907	0.80014
SIAWAIGSGLFGGAKLIKI		KLIKIKKYI	288	AMP	0.707		288	AMP	0.8155		288	AMP		288	AMP	0.998		288	pom-1-288	0.873	0.737	0.718		pom-1-288	AMP<b>&nbsp;*</b>	0.6051	0.79972
>pom-1-100		FGGAKLIKIKKYIAELGGLQ	258	AMP	0.991		258	AMP	0.971		258	AMP		258	AMP	0.994		258	pom-1-258	0.998	0.957	0.992		pom-1-258	Non-AMP	0.0424	0.79928
SIAWAIGSGLFGGAKLIKIK		SGLFGGAKLIKIKKYIAELGGL	221	AMP	0.92		221	AMP	0.9775		221	AMP		221	AMP	0.99		221	pom-1-221	0.998	0.96	0.993		pom-1-221	Non-AMP	0.103	0.7977
>pom-1-101		AKLIKIKKY	278	AMP	0.927		278	AMP	0.696		278	AMP		278	AMP	0.994		278	pom-1-278	0.951	0.738	0.812		pom-1-278	Non-AMP<b>&nbsp;*</b>	0.4187	0.79734
SIAWAIGSGLFGGAKLIKIKK		GLFGGAKLIKIKKYIAELG	232	AMP	0.982		232	AMP	0.9705		232	AMP		232	AMP	0.994		232	pom-1-232	0.998	0.969	0.991		pom-1-232	Non-AMP	0.038	0.7965
>pom-1-102		AGSIAWAIGSGLFGGAKLIKIKKYIAELGGLQ	69	AMP	0.988		69	AMP	0.959		69	AMP		69	AMP	0.994		69	pom-1-69	0.998	0.942	0.988		pom-1-69	Non-AMP	0.0404	0.79588
SIAWAIGSGLFGGAKLIKIKKY		LFGGAKLIKIKKYIAELGGLQ	247	AMP	0.984		247	AMP	0.966		247	AMP		247	AMP	0.991		247	pom-1-247	0.998	0.958	0.991		pom-1-247	Non-AMP	0.0316	0.79412
>pom-1-103		FGGAKLIKIKKYIAELG	255	AMP	0.989		255	AMP	0.9545		255	AMP		255	AMP	0.987		255	pom-1-255	0.997	0.964	0.989		pom-1-255	Non-AMP	0.0412	0.79374
SIAWAIGSGLFGGAKLIKIKKYI		AGSIAWAIGSGLFGGAKLIKIKKYIAE	64	AMP	0.975		64	AMP	0.923		64	AMP		64	AMP	0.992		64	pom-1-64	0.998	0.94	0.988		pom-1-64	Non-AMP	0.0801	0.79362
>pom-1-104		GSGLFGGAKLIKI	198	AMP	0.934		198	NAMP	0.4975		198	AMP		198	AMP	0.998		198	pom-1-198	1	0.936	0.997		pom-1-198	AMP	0.5368	0.79326
SIAWAIGSGLFGGAKLIKIKKYIA		LFGGAKLIKIKKYIAEL	243	AMP	0.977		243	AMP	0.9615		243	AMP		243	AMP	0.986		243	pom-1-243	0.996	0.969	0.989		pom-1-243	Non-AMP	0.044	0.7929
>pom-1-105		GSGLFGGAKLIKIKKYIAELG	206	AMP	0.966		206	AMP	0.938		206	AMP		206	AMP	0.992		206	pom-1-206	0.998	0.956	0.993		pom-1-206	Non-AMP	0.0693	0.79266
SIAWAIGSGLFGGAKLIKIKKYIAE		LFGGAKLIKIKKYIAELG	244	AMP	0.978		244	AMP	0.975		244	AMP		244	AMP	0.986		244	pom-1-244	0.998	0.972	0.991		pom-1-244	Non-AMP	0.0181	0.79102
>pom-1-106		FGGAKLIKIKKYIAE	253	AMP	0.963		253	AMP	0.8015		253	AMP		253	AMP	0.971		253	pom-1-253	0.992	0.939	0.973		pom-1-253	Non-AMP	0.2269	0.79088
SIAWAIGSGLFGGAKLIKIKKYIAEL		LFGGAKLIKIK	237	AMP	0.909		237	AMP	0.7685		237	AMP		237	AMP	0.995		237	pom-1-237	1	0.977	0.999		pom-1-237	Non-AMP	0.2793	0.79036
>pom-1-107		AWAIGSGLFGGAKL	134	AMP	0.821		134	AMP	0.5665		134	AMP		134	AMP	0.974		134	pom-1-134	0.951	0.657	0.736		pom-1-134	AMP	0.6346	0.78942
SIAWAIGSGLFGGAKLIKIKKYIAELG		AGSIAWAIGSGLFGGAKLIKIKKYIAEL	65	AMP	0.984		65	AMP	0.9295		65	AMP		65	AMP	0.993		65	pom-1-65	0.998	0.952	0.99		pom-1-65	Non-AMP	0.04	0.7889
>pom-1-108		AIGSGLFGGAKL	166	AMP	0.662		166	AMP	0.5695		166	AMP		166	AMP	0.986		166	pom-1-166	0.991	0.677	0.935		pom-1-166	AMP	0.7344	0.78858
SIAWAIGSGLFGGAKLIKIKKYIAELGG		FGGAKLIKIKKYIAEL	254	AMP	0.99		254	AMP	0.9045		254	AMP		254	AMP	0.987		254	pom-1-254	0.995	0.96	0.985		pom-1-254	Non-AMP	0.0617	0.78764
>pom-1-109		IGSGLFGGAKLI	182	AMP	0.862		182	AMP	0.6115		182	AMP		182	AMP	0.996		182	pom-1-182	0.998	0.892	0.985		pom-1-182	Non-AMP	0.4689	0.78728
SIAWAIGSGLFGGAKLIKIKKYIAELGGL		SGLFGGAKLIKIKKYIAELGGLQ	222	AMP	0.921		222	AMP	0.9895		222	AMP		222	AMP	0.989		222	pom-1-222	0.998	0.943	0.992		pom-1-222	Non-AMP	0.0347	0.78644
>pom-1-110		GSGLFGGAKLIK	197	AMP	0.839		197	NAMP	0.45		197	AMP		197	AMP	0.993		197	pom-1-197	0.999	0.823	0.992		pom-1-197	AMP	0.634	0.783
SIAWAIGSGLFGGAKLIKIKKYIAELGGLQ		AWAIGSGLFGGAKLI	135	AMP	0.906		135	AMP	0.6255		135	AMP		135	AMP	0.987		135	pom-1-135	0.985	0.814	0.863		pom-1-135	Non-AMP	0.4073	0.78216
>pom-1-111		LFGGAKLIKIKKYIAE	242	AMP	0.918		242	AMP	0.8625		242	AMP		242	AMP	0.976		242	pom-1-242	0.995	0.96	0.985		pom-1-242	Non-AMP	0.1493	0.78016
IAWAIGSGLF		SIAWAIGSGLFGGAK	95	AMP	0.58		95	AMP	0.5175		95	AMP		95	AMP	0.875		95	pom-1-95	0.981	0.638	0.837		pom-1-95	AMP	0.9436	0.77942
>pom-1-112		GAKLIKIKKY	269	AMP	0.972		269	AMP	0.6795		269	AMP		269	AMP	0.994		269	pom-1-269	0.987	0.825	0.926		pom-1-269	Non-AMP	0.2606	0.77862
IAWAIGSGLFG		WAIGSGLFGGAK	150	AMP	0.667		150	NAMP	0.4685		150	AMP		150	AMP	0.858		150	pom-1-150	0.948	0.668	0.738		pom-1-150	AMP	0.951	0.7785
>pom-1-113		GAKLIKIKKYIAELGGLQ	277	AMP	0.974		277	AMP	0.9295		277	AMP		277	AMP	0.985		277	pom-1-277	0.996	0.942	0.985		pom-1-277	Non-AMP	0.0044	0.77778
IAWAIGSGLFGG		AGSIAWAIGSGLFGGAKL	55	AMP	0.894		55	AMP	0.737		55	AMP		55	AMP	0.989		55	pom-1-55	0.977	0.609	0.815		pom-1-55	Non-AMP	0.2873	0.77686
>pom-1-114		AIGSGLFGGAKLI	167	AMP	0.917		167	AMP	0.638		167	AMP		167	AMP	0.995		167	pom-1-167	0.998	0.858	0.974		pom-1-167	Non-AMP	0.3313	0.77586
IAWAIGSGLFGGA		CAGSIAWAIGSGLFGGA	32	AMP	0.702		32	AMP	0.602		32	AMP		32	AMP	0.945		32	pom-1-32	0.878	0.424	0.486		pom-1-32	AMP	0.7495	0.7753
>pom-1-115		LFGGAKLIKI	236	AMP	0.903		236	AMP	0.5925		236	AMP		236	AMP	0.994		236	pom-1-236	1	0.979	0.999		pom-1-236	Non-AMP	0.3714	0.77218
IAWAIGSGLFGGAK		GAKLIKIKKYIAELGGL	276	AMP	0.972		276	AMP	0.8885		276	AMP		276	AMP	0.985		276	pom-1-276	0.997	0.958	0.984		pom-1-276	Non-AMP	0.017	0.7719
>pom-1-116		SGLFGGAKLIKIK	212	AMP	0.853		212	AMP	0.7615		212	AMP		212	AMP	0.991		212	pom-1-212	1	0.967	0.999		pom-1-212	Non-AMP	0.2524	0.77158
IAWAIGSGLFGGAKL		FGGAKLIKIK	248	AMP	0.976		248	AMP	0.5835		248	AMP		248	AMP	0.988		248	pom-1-248	1	0.965	0.997		pom-1-248	Non-AMP	0.2993	0.76936
>pom-1-117		AWAIGSGLFGGAK	133	AMP	0.664		133	NAMP	0.441		133	AMP		133	AMP	0.873		133	pom-1-133	0.949	0.632	0.732		pom-1-133	AMP	0.9025	0.7659
IAWAIGSGLFGGAKLI		LIKIKKYIAELGGL	302	AMP	0.947		302	AMP	0.8865		302	AMP		302	AMP	0.966		302	pom-1-302	0.99	0.959	0.963		pom-1-302	Non-AMP	0.029	0.7637
>pom-1-118		SGLFGGAKLIKIKKYIAELGG	220	AMP	0.906		220	AMP	0.8435		220	AMP		220	AMP	0.984		220	pom-1-220	0.998	0.955	0.993		pom-1-220	Non-AMP	0.0866	0.76362
IAWAIGSGLFGGAKLIK		AGSIAWAIGSGLFGGAKLI	56	AMP	0.941		56	AMP	0.705		56	AMP		56	AMP	0.994		56	pom-1-56	0.99	0.715	0.886		pom-1-56	Non-AMP	0.1678	0.75956
>pom-1-119		GLFGGAKLIK	223	AMP	0.841		223	NAMP	0.4495		223	AMP		223	AMP	0.983		223	pom-1-223	0.999	0.937	0.996		pom-1-223	AMP	0.5238	0.75926
IAWAIGSGLFGGAKLIKI		AKLIKIKKYIAELGGLQ	286	AMP	0.949		286	AMP	0.865		286	AMP		286	AMP	0.956		286	pom-1-286	0.994	0.939	0.982		pom-1-286	Non-AMP	0.0072	0.75424
>pom-1-120		KCAGSIAWAIGSGLFG	7	AMP	0.765		7	AMP	0.5675		7	AMP		7	AMP	0.885		7	pom-1-7	0.975	0.658	0.871		pom-1-7	AMP	0.573	0.7531
IAWAIGSGLFGGAKLIKIK		SGLFGGAKLIKIKKYIAEL	218	AMP	0.886		218	AMP	0.8285		218	AMP		218	AMP	0.97		218	pom-1-218	0.998	0.969	0.994		pom-1-218	Non-AMP	0.0681	0.75012
>pom-1-121		SGLFGGAKLIKIKKYIAELG	219	AMP	0.896		219	AMP	0.861		219	AMP		219	AMP	0.977		219	pom-1-219	0.998	0.964	0.994		pom-1-219	Non-AMP	0.016	0.7496
IAWAIGSGLFGGAKLIKIKK		GGAKLIKIKKYIAELGGL	267	AMP	0.973		267	AMP	0.7095		267	AMP		267	AMP	0.987		267	pom-1-267	0.998	0.956	0.984		pom-1-267	Non-AMP	0.0719	0.74788
>pom-1-122		LIKIKKYIAELGG	301	AMP	0.924		301	AMP	0.868		301	AMP		301	AMP	0.927		301	pom-1-301	0.988	0.942	0.952		pom-1-301	Non-AMP	0.0294	0.74728
IAWAIGSGLFGGAKLIKIKKY		AKLIKIKKYIAELGGL	285	AMP	0.939		285	AMP	0.7895		285	AMP		285	AMP	0.951		285	pom-1-285	0.996	0.953	0.98		pom-1-285	Non-AMP	0.0359	0.74228
>pom-1-123		LIKIKKYIAELG	300	AMP	0.919		300	AMP	0.8425		300	AMP		300	AMP	0.958		300	pom-1-300	0.971	0.923	0.928		pom-1-300	Non-AMP	0.014	0.7409
IAWAIGSGLFGGAKLIKIKKYI		GGAKLIKIKKYIAELGG	266	AMP	0.958		266	AMP	0.7115		266	AMP		266	AMP	0.977		266	pom-1-266	0.997	0.943	0.979		pom-1-266	Non-AMP	0.0329	0.73528
>pom-1-124		GGAKLIKIKKYIAELGGLQ	268	AMP	0.976		268	AMP	0.677		268	AMP		268	AMP	0.988		268	pom-1-268	0.997	0.94	0.986		pom-1-268	Non-AMP	0.0184	0.73128
IAWAIGSGLFGGAKLIKIKKYIA		GAKLIKIKKYIAELGG	275	AMP	0.956		275	AMP	0.7135		275	AMP		275	AMP	0.973		275	pom-1-275	0.996	0.943	0.979		pom-1-275	Non-AMP	0.0091	0.72952
>pom-1-125		SGLFGGAKLIKIKKYIAE	217	AMP	0.746		217	AMP	0.811		217	AMP		217	AMP	0.946		217	pom-1-217	0.997	0.962	0.992		pom-1-217	Non-AMP	0.1454	0.72908
IAWAIGSGLFGGAKLIKIKKYIAE		IGSGLFGGAKL	181	NAMP	0.308		181	NAMP	0.4965		181	AMP		181	AMP	0.985		181	pom-1-181	0.994	0.728	0.962		pom-1-181	AMP	0.8561	0.72792
>pom-1-126		AKLIKIKKYIAELG	283	AMP	0.886		283	AMP	0.825		283	AMP		283	AMP	0.927		283	pom-1-283	0.985	0.912	0.956		pom-1-283	Non-AMP	0.0076	0.72612
IAWAIGSGLFGGAKLIKIKKYIAEL		GGAKLIKIKKYIAELG	265	AMP	0.949		265	AMP	0.682		265	AMP		265	AMP	0.973		265	pom-1-265	0.996	0.943	0.979		pom-1-265	Non-AMP	0.0155	0.7231
>pom-1-127		LIKIKKYIAEL	299	AMP	0.917		299	AMP	0.782		299	AMP		299	AMP	0.974		299	pom-1-299	0.918	0.872	0.856		pom-1-299	Non-AMP	0.0146	0.72112
IAWAIGSGLFGGAKLIKIKKYIAELG		IAWAIGSGLFGGA	114	NAMP	0.36		114	NAMP	0.497		114	AMP		114	AMP	0.96		114	pom-1-114	0.905	0.584	0.463		pom-1-114	AMP	0.8832	0.72104
>pom-1-128		AKLIKIKKYIAEL	282	AMP	0.864		282	AMP	0.8125		282	AMP		282	AMP	0.954		282	pom-1-282	0.955	0.863	0.908		pom-1-282	Non-AMP	0.0136	0.71982
IAWAIGSGLFGGAKLIKIKKYIAELGG		GAKLIKIKKYIAEL	273	AMP	0.942		273	AMP	0.68		273	AMP		273	AMP	0.98		273	pom-1-273	0.985	0.911	0.955		pom-1-273	Non-AMP	0.0073	0.71886
>pom-1-129		LIKIKKYIAELGGLQ	303	AMP	0.952		303	AMP	0.686		303	AMP		303	AMP	0.965		303	pom-1-303	0.982	0.94	0.963		pom-1-303	Non-AMP	0.0073	0.71846
IAWAIGSGLFGGAKLIKIKKYIAELGGL		KLIKIKKYIAELGG	293	AMP	0.809		293	AMP	0.818		293	AMP		293	AMP	0.939		293	pom-1-293	0.991	0.929	0.964		pom-1-293	Non-AMP	0.0252	0.71644
>pom-1-130		KLIKIKKYIAELGGLQ	295	AMP	0.901		295	AMP	0.7085		295	AMP		295	AMP	0.972		295	pom-1-295	0.99	0.935	0.976		pom-1-295	Non-AMP	0.0077	0.71584
IAWAIGSGLFGGAKLIKIKKYIAELGGLQ		KCAGSIAWAIGSGL	5	AMP	0.541		5	NAMP	0.4355		5	AMP		5	AMP	0.756		5	pom-1-5	0.969	0.605	0.857		pom-1-5	AMP	0.8733	0.71496
>pom-1-131		SGLFGGAKLIKI	211	AMP	0.796		211	NAMP	0.488		211	AMP		211	AMP	0.993		211	pom-1-211	1	0.959	0.999		pom-1-211	Non-AMP	0.2968	0.71476
AWAIGSGLFGG		KLIKIKKYIAELG	292	AMP	0.785		292	AMP	0.83		292	AMP		292	AMP	0.961		292	pom-1-292	0.978	0.898	0.94		pom-1-292	Non-AMP	0.0104	0.71288
>pom-1-132		GSIAWAIGSGLFGGA	74	AMP	0.645		74	NAMP	0.472		74	AMP		74	AMP	0.944		74	pom-1-74	0.891	0.439	0.441		pom-1-74	AMP	0.6023	0.71086
AWAIGSGLFGGA		IKIKKYIAELGGL	308	AMP	0.912		308	AMP	0.7		308	AMP		308	AMP	0.897		308	pom-1-308	0.988	0.944	0.953		pom-1-308	Non-AMP	0.0442	0.70824
>pom-1-133		GGAKLIKIKKYIAEL	264	AMP	0.937		264	AMP	0.575		264	AMP		264	AMP	0.972		264	pom-1-264	0.994	0.936	0.973		pom-1-264	Non-AMP	0.0367	0.70294
AWAIGSGLFGGAK		KLIKIKKYIAELGGL	294	AMP	0.874		294	AMP	0.643		294	AMP		294	AMP	0.971		294	pom-1-294	0.994	0.945	0.974		pom-1-294	Non-AMP	0.0315	0.7027
>pom-1-134		GAKLIKIKKYIAELG	274	AMP	0.95		274	AMP	0.59		274	AMP		274	AMP	0.972		274	pom-1-274	0.994	0.936	0.973		pom-1-274	Non-AMP	0.0046	0.70212
AWAIGSGLFGGAKL		IKIKKYIAELGGLQ	309	AMP	0.92		309	AMP	0.692		309	AMP		309	AMP	0.91		309	pom-1-309	0.981	0.935	0.957		pom-1-309	Non-AMP	0.0067	0.70194
>pom-1-135		KLIKIKKYIAEL	291	AMP	0.771		291	AMP	0.7995		291	AMP		291	AMP	0.979		291	pom-1-291	0.939	0.839	0.875		pom-1-291	Non-AMP	0.0168	0.70106
AWAIGSGLFGGAKLI		AKLIKIKKYIAELGG	284	AMP	0.903		284	AMP	0.663		284	AMP		284	AMP	0.901		284	pom-1-284	0.994	0.937	0.974		pom-1-284	Non-AMP	0.0195	0.6961
>pom-1-136		AGSIAWAIGSGLFGGA	53	AMP	0.688		53	AMP	0.5065		53	AMP		53	AMP	0.946		53	pom-1-53	0.889	0.399	0.433		pom-1-53	Non-AMP	0.425	0.6909
AWAIGSGLFGGAKLIK		KCAGSIAWAIGSGLF	6	AMP	0.69		6	AMP	0.5065		6	AMP		6	AMP	0.86		6	pom-1-6	0.971	0.67	0.882		pom-1-6	Non-AMP	0.3794	0.68138
>pom-1-137		SGLFGGAKLIK	210	AMP	0.661		210	NAMP	0.381		210	AMP		210	AMP	0.975		210	pom-1-210	1	0.893	0.997		pom-1-210	Non-AMP	0.3721	0.67782
AWAIGSGLFGGAKLIKI		CAGSIAWAIGSGLFGG	31	AMP	0.646		31	AMP	0.5655		31	AMP		31	AMP	0.917		31	pom-1-31	0.882	0.472	0.512		pom-1-31	Non-AMP	0.3758	0.67726
>pom-1-138		GGAKLIKIKKYIAE	263	AMP	0.706		263	AMP	0.646		263	AMP		263	AMP	0.942		263	pom-1-263	0.988	0.901	0.953		pom-1-263	Non-AMP	0.1001	0.67642
AWAIGSGLFGGAKLIKIK		IAWAIGSGLFGG	113	NAMP	0.242		113	AMP	0.5035		113	AMP		113	AMP	0.936		113	pom-1-113	0.898	0.64	0.495		pom-1-113	AMP	0.7545	0.6668
>pom-1-139		SIAWAIGSGLFGGA	94	NAMP	0.294		94	NAMP	0.487		94	AMP		94	AMP	0.834		94	pom-1-94	0.904	0.428	0.468		pom-1-94	AMP	0.8025	0.6643
AWAIGSGLFGGAKLIKIKK		GAKLIKIKKYIAE	272	AMP	0.684		272	AMP	0.668		272	AMP		272	AMP	0.954		272	pom-1-272	0.971	0.859	0.921		pom-1-272	Non-AMP	0.0168	0.65876
>pom-1-140		GSIAWAIGSGLFGG	73	AMP	0.573		73	NAMP	0.4855		73	AMP		73	AMP	0.92		73	pom-1-73	0.892	0.487	0.481		pom-1-73	Non-AMP	0.3682	0.64774
AWAIGSGLFGGAKLIKIKKY		GSGLFGGAKLI	196	AMP	0.556		196	NAMP	0.3585		196	AMP		196	AMP	0.985		196	pom-1-196	0.993	0.719	0.963		pom-1-196	Non-AMP	0.341	0.6467
>pom-1-141		IKIKKYIAELGG	307	AMP	0.856		307	AMP	0.6155		307	AMP		307	AMP	0.741		307	pom-1-307	0.978	0.91	0.923		pom-1-307	Non-AMP	0.027	0.6435
AWAIGSGLFGGAKLIKIKKYI		AGSIAWAIGSGLFGG	52	AMP	0.644		52	NAMP	0.471		52	AMP		52	AMP	0.921		52	pom-1-52	0.887	0.434	0.441		pom-1-52	Non-AMP	0.2145	0.6275
>pom-1-142		AWAIGSGLFGGA	132	NAMP	0.26		132	NAMP	0.454		132	AMP		132	AMP	0.831		132	pom-1-132	0.763	0.425	0.295		pom-1-132	AMP	0.8162	0.62484
AWAIGSGLFGGAKLIKIKKYIA		IKIKKYIAELG	306	AMP	0.84		306	AMP	0.5455		306	AMP		306	AMP	0.747		306	pom-1-306	0.949	0.873	0.878		pom-1-306	Non-AMP	0.0155	0.6194
>pom-1-143		CAGSIAWAIGSGLFG	30	AMP	0.55		30	NAMP	0.4815		30	AMP		30	AMP	0.897		30	pom-1-30	0.883	0.454	0.527		pom-1-30	Non-AMP	0.2238	0.60706
AWAIGSGLFGGAKLIKIKKYIAE		KCAGSIAWAIGSG	4	AMP	0.506		4	NAMP	0.4265		4	AMP		4	AMP	0.534		4	pom-1-4	0.963	0.547	0.82		pom-1-4	AMP	0.6042	0.60674
>pom-1-144		WAIGSGLFGGA	149	NAMP	0.212		149	NAMP	0.3635		149	AMP		149	AMP	0.773		149	pom-1-149	0.746	0.47	0.302		pom-1-149	AMP	0.906	0.6001
AWAIGSGLFGGAKLIKIKKYIAEL		SIAWAIGSGLFGG	93	NAMP	0.226		93	AMP	0.5015		93	AMP		93	AMP	0.742		93	pom-1-93	0.905	0.477	0.5		pom-1-93	AMP	0.6186	0.59862
>pom-1-145		IKIKKYIAEL	305	AMP	0.825		305	NAMP	0.4885		305	AMP		305	AMP	0.765		305	pom-1-305	0.866	0.799	0.767		pom-1-305	Non-AMP	0.0103	0.59096
AWAIGSGLFGGAKLIKIKKYIAELG		GSIAWAIGSGLFG	72	NAMP	0.462		72	NAMP	0.4965		72	AMP		72	AMP	0.903		72	pom-1-72	0.905	0.477	0.5		pom-1-72	Non-AMP	0.1833	0.58996
>pom-1-146		IAWAIGSGLFG	112	NAMP	0.12		112	NAMP	0.4235		112	AMP		112	AMP	0.916		112	pom-1-112	0.898	0.642	0.494		pom-1-112	AMP	0.5858	0.58866
AWAIGSGLFGGAKLIKIKKYIAELGG		LIKIKKYIAE	298	AMP	0.529		298	AMP	0.605		298	AMP		298	AMP	0.907		298	pom-1-298	0.863	0.797	0.762		pom-1-298	Non-AMP	0.02	0.5848
>pom-1-147		CAGSIAWAIGSGL	28	NAMP	0.178		28	AMP	0.518		28	AMP		28	AMP	0.774		28	pom-1-28	0.872	0.379	0.5		pom-1-28	AMP	0.5559	0.57958
AWAIGSGLFGGAKLIKIKKYIAELGGL		AGSIAWAIGSGLFG	51	AMP	0.538		51	NAMP	0.4655		51	AMP		51	AMP	0.909		51	pom-1-51	0.901	0.423	0.469		pom-1-51	Non-AMP	0.0832	0.57934
>pom-1-148		IKKYIAELGGLQ	318	AMP	0.731		318	NAMP	0.4295		318	AMP		318	AMP	0.789		318	pom-1-318	0.927	0.891	0.86		pom-1-318	Non-AMP	0.0103	0.57736
AWAIGSGLFGGAKLIKIKKYIAELGGLQ		AKLIKIKKYIAE	281	NAMP	0.348		281	AMP	0.6665		281	AMP		281	AMP	0.909		281	pom-1-281	0.921	0.788	0.837		pom-1-281	Non-AMP	0.028	0.5745
>pom-1-149		KIKKYIAELGGLQ	314	AMP	0.6		314	NAMP	0.493		314	AMP		314	AMP	0.785		314	pom-1-314	0.973	0.89	0.938		pom-1-314	Non-AMP	0.0113	0.57246
WAIGSGLFGGA		IKKYIAELGGL	317	AMP	0.72		317	NAMP	0.3595		317	AMP		317	AMP	0.723		317	pom-1-317	0.964	0.938	0.882		pom-1-317	Non-AMP	0.056	0.5645
>pom-1-150		KIKKYIAELGGL	313	AMP	0.502		313	NAMP	0.4955		313	AMP		313	AMP	0.77		313	pom-1-313	0.984	0.923	0.939		pom-1-313	Non-AMP	0.0592	0.56214
WAIGSGLFGGAK		KCAGSIAWAIGS	3	NAMP	0.372		3	NAMP	0.4375		3	AMP		3	AMP	0.527		3	pom-1-3	0.94	0.493	0.815		pom-1-3	AMP	0.5127	0.55784
>pom-1-151		CAGSIAWAIGSGLF	29	NAMP	0.431		29	NAMP	0.4735		29	AMP		29	AMP	0.863		29	pom-1-29	0.863	0.425	0.533		pom-1-29	Non-AMP	0.1021	0.54652
WAIGSGLFGGAKL		AGSIAWAIGSGLF	50	NAMP	0.404		50	NAMP	0.4815		50	AMP		50	AMP	0.895		50	pom-1-50	0.898	0.407	0.5		pom-1-50	Non-AMP	0.0315	0.542
>pom-1-152		KLIKIKKYIAE	290	NAMP	0.144		290	AMP	0.718		290	AMP		290	AMP	0.93		290	pom-1-290	0.891	0.766	0.784		pom-1-290	Non-AMP	0.0251	0.54162
WAIGSGLFGGAKLI		KCAGSIAWAI	1	NAMP	0.023		1	NAMP	0.357		1	AMP		1	AMP	0.641		1	pom-1-1	0.904	0.535	0.778		pom-1-1	AMP	0.733	0.5316
>pom-1-153		KCAGSIAWAIG	2	NAMP	0.07		2	NAMP	0.3845		2	AMP		2	AMP	0.67		2	pom-1-2	0.951	0.616	0.822		pom-1-2	AMP	0.5809	0.53128
WAIGSGLFGGAKLIK		AWAIGSGLFGG	131	NAMP	0.164		131	NAMP	0.358		131	AMP		131	AMP	0.718		131	pom-1-131	0.738	0.465	0.3		pom-1-131	AMP	0.6691	0.52942
>pom-1-154		GSIAWAIGSGLF	71	NAMP	0.333		71	NAMP	0.4645		71	AMP		71	AMP	0.867		71	pom-1-71	0.901	0.461	0.513		pom-1-71	Non-AMP	0.07	0.5271
WAIGSGLFGGAKLIKI		IAWAIGSGLF	111	NAMP	0.044		111	NAMP	0.3655		111	AMP		111	AMP	0.894		111	pom-1-111	0.865	0.615	0.483		pom-1-111	Non-AMP	0.4387	0.52144
>pom-1-155		GSIAWAIGSGL	70	NAMP	0.077		70	NAMP	0.4215		70	AMP		70	AMP	0.797		70	pom-1-70	0.912	0.436	0.5		pom-1-70	Non-AMP	0.3746	0.51642
WAIGSGLFGGAKLIKIK		AGSIAWAIGSGL	49	NAMP	0.127		49	NAMP	0.462		49	AMP		49	AMP	0.817		49	pom-1-49	0.912	0.378	0.483		pom-1-49	Non-AMP	0.2396	0.51152
>pom-1-156		SIAWAIGSGLFG	92	NAMP	0.149		92	NAMP	0.445		92	AMP		92	AMP	0.675		92	pom-1-92	0.9	0.46	0.511		pom-1-92	Non-AMP	0.3732	0.50844
WAIGSGLFGGAKLIKIKK		CAGSIAWAIGSG	27	NAMP	0.131		27	AMP	0.521		27	AMP		27	AMP	0.518		27	pom-1-27	0.876	0.355	0.507		pom-1-27	Non-AMP	0.2205	0.4533
>pom-1-157		IKKYIAELGG	316	AMP	0.615		316	NAMP	0.3065		316	NAMP		316	NAMP	0.303		316	pom-1-316	0.951	0.904	0.852		pom-1-316	Non-AMP	0.0401	0.44312
WAIGSGLFGGAKLIKIKKY		SIAWAIGSGLF	91	NAMP	0.086		91	NAMP	0.3575		91	AMP		91	AMP	0.605		91	pom-1-91	0.864	0.439	0.518		pom-1-91	Non-AMP	0.2881	0.44012
>pom-1-158		KIKKYIAELGG	312	NAMP	0.376		312	NAMP	0.3305		312	AMP		312	NAMP	0.394		312	pom-1-312	0.974	0.884	0.917		pom-1-312	Non-AMP	0.0429	0.42348
WAIGSGLFGGAKLIKIKKYI		IKKYIAELG	315	AMP	0.629		315	NAMP	0.2735		315	NAMP		315	NAMP	0.258		315	pom-1-315	0.906	0.892	0.792		pom-1-315	Non-AMP<b>&nbsp;*</b>	0.03	0.4193
>pom-1-159		CAGSIAWAIGS	26	NAMP	0.067		26	NAMP	0.4695		26	AMP		26	NAMP	0.484		26	pom-1-26	0.835	0.291	0.513		pom-1-26	Non-AMP	0.1747	0.40604
WAIGSGLFGGAKLIKIKKYIA		KIKKYIAELG	311	NAMP	0.312		311	NAMP	0.291		311	AMP		311	NAMP	0.391		311	pom-1-311	0.945	0.853	0.868		pom-1-311	Non-AMP	0.0313	0.39406
>pom-1-160		KIKKYIAEL	310	NAMP	0.268		310	NAMP	0.305		310	AMP		310	NAMP	0.428		310	pom-1-310	0.859	0.786	0.734		pom-1-310	Non-AMP<b>&nbsp;*</b>	0.0214	0.37628
WAIGSGLFGGAKLIKIKKYIAE		KKYIAELGGL	319	NAMP	0.182		319	NAMP	0.224		319	NAMP		319	NAMP	0.369		319	pom-1-319	0.888	0.809	0.737		pom-1-319	Non-AMP	0.1289	0.35838
>pom-1-161		IKIKKYIAE	304	NAMP	0.221		304	NAMP	0.3775		304	NAMP		304	NAMP	0.309		304	pom-1-304	0.773	0.687	0.616		pom-1-304	Non-AMP<b>&nbsp;*</b>	0.0146	0.33902
WAIGSGLFGGAKLIKIKKYIAEL		KKYIAELGGLQ	320	NAMP	0.215		320	NAMP	0.1915		320	NAMP		320	NAMP	0.347		320	pom-1-320	0.822	0.656	0.68		pom-1-320	Non-AMP	0.024	0.3199
>pom-1-162		KYIAELGGLQ	321	NAMP	0.261		321	NAMP	0.18		321	NAMP		321	NAMP	0.149		321	pom-1-321	0.428	0.591	0.339		pom-1-321	Non-AMP	0.0525	0.2141
WAIGSGLFGGAKLIKIKKYIAELG
>pom-1-163
WAIGSGLFGGAKLIKIKKYIAELGG
>pom-1-164
WAIGSGLFGGAKLIKIKKYIAELGGL
>pom-1-165
WAIGSGLFGGAKLIKIKKYIAELGGLQ
>pom-1-166
AIGSGLFGGAKL
>pom-1-167
AIGSGLFGGAKLI
>pom-1-168
AIGSGLFGGAKLIK
>pom-1-169
AIGSGLFGGAKLIKI
>pom-1-170
AIGSGLFGGAKLIKIK
>pom-1-171
AIGSGLFGGAKLIKIKK
>pom-1-172
AIGSGLFGGAKLIKIKKY
>pom-1-173
AIGSGLFGGAKLIKIKKYI
>pom-1-174
AIGSGLFGGAKLIKIKKYIA
>pom-1-175
AIGSGLFGGAKLIKIKKYIAE
>pom-1-176
AIGSGLFGGAKLIKIKKYIAEL
>pom-1-177
AIGSGLFGGAKLIKIKKYIAELG
>pom-1-178
AIGSGLFGGAKLIKIKKYIAELGG
>pom-1-179
AIGSGLFGGAKLIKIKKYIAELGGL
>pom-1-180
AIGSGLFGGAKLIKIKKYIAELGGLQ
>pom-1-181
IGSGLFGGAKL
>pom-1-182
IGSGLFGGAKLI
>pom-1-183
IGSGLFGGAKLIK
>pom-1-184
IGSGLFGGAKLIKI
>pom-1-185
IGSGLFGGAKLIKIK
>pom-1-186
IGSGLFGGAKLIKIKK
>pom-1-187
IGSGLFGGAKLIKIKKY
>pom-1-188
IGSGLFGGAKLIKIKKYI
>pom-1-189
IGSGLFGGAKLIKIKKYIA
>pom-1-190
IGSGLFGGAKLIKIKKYIAE
>pom-1-191
IGSGLFGGAKLIKIKKYIAEL
>pom-1-192
IGSGLFGGAKLIKIKKYIAELG
>pom-1-193
IGSGLFGGAKLIKIKKYIAELGG
>pom-1-194
IGSGLFGGAKLIKIKKYIAELGGL
>pom-1-195
IGSGLFGGAKLIKIKKYIAELGGLQ
>pom-1-196
GSGLFGGAKLI
>pom-1-197
GSGLFGGAKLIK
>pom-1-198
GSGLFGGAKLIKI
>pom-1-199
GSGLFGGAKLIKIK
>pom-1-200
GSGLFGGAKLIKIKK
>pom-1-201
GSGLFGGAKLIKIKKY
>pom-1-202
GSGLFGGAKLIKIKKYI
>pom-1-203
GSGLFGGAKLIKIKKYIA
>pom-1-204
GSGLFGGAKLIKIKKYIAE
>pom-1-205
GSGLFGGAKLIKIKKYIAEL
>pom-1-206
GSGLFGGAKLIKIKKYIAELG
>pom-1-207
GSGLFGGAKLIKIKKYIAELGG
>pom-1-208
GSGLFGGAKLIKIKKYIAELGGL
>pom-1-209
GSGLFGGAKLIKIKKYIAELGGLQ
>pom-1-210
SGLFGGAKLIK
>pom-1-211
SGLFGGAKLIKI
>pom-1-212
SGLFGGAKLIKIK
>pom-1-213
SGLFGGAKLIKIKK
>pom-1-214
SGLFGGAKLIKIKKY
>pom-1-215
SGLFGGAKLIKIKKYI
>pom-1-216
SGLFGGAKLIKIKKYIA
>pom-1-217
SGLFGGAKLIKIKKYIAE
>pom-1-218
SGLFGGAKLIKIKKYIAEL
>pom-1-219
SGLFGGAKLIKIKKYIAELG
>pom-1-220
SGLFGGAKLIKIKKYIAELGG
>pom-1-221
SGLFGGAKLIKIKKYIAELGGL
>pom-1-222
SGLFGGAKLIKIKKYIAELGGLQ
>pom-1-223
GLFGGAKLIK
>pom-1-224
GLFGGAKLIKI
>pom-1-225
GLFGGAKLIKIK
>pom-1-226
GLFGGAKLIKIKK
>pom-1-227
GLFGGAKLIKIKKY
>pom-1-228
GLFGGAKLIKIKKYI
>pom-1-229
GLFGGAKLIKIKKYIA
>pom-1-230
GLFGGAKLIKIKKYIAE
>pom-1-231
GLFGGAKLIKIKKYIAEL
>pom-1-232
GLFGGAKLIKIKKYIAELG
>pom-1-233
GLFGGAKLIKIKKYIAELGG
>pom-1-234
GLFGGAKLIKIKKYIAELGGL
>pom-1-235
GLFGGAKLIKIKKYIAELGGLQ
>pom-1-236
LFGGAKLIKI
>pom-1-237
LFGGAKLIKIK
>pom-1-238
LFGGAKLIKIKK
>pom-1-239
LFGGAKLIKIKKY
>pom-1-240
LFGGAKLIKIKKYI
>pom-1-241
LFGGAKLIKIKKYIA
>pom-1-242
LFGGAKLIKIKKYIAE
>pom-1-243
LFGGAKLIKIKKYIAEL
>pom-1-244
LFGGAKLIKIKKYIAELG
>pom-1-245
LFGGAKLIKIKKYIAELGG
>pom-1-246
LFGGAKLIKIKKYIAELGGL
>pom-1-247
LFGGAKLIKIKKYIAELGGLQ
>pom-1-248
FGGAKLIKIK
>pom-1-249
FGGAKLIKIKK
>pom-1-250
FGGAKLIKIKKY
>pom-1-251
FGGAKLIKIKKYI
>pom-1-252
FGGAKLIKIKKYIA
>pom-1-253
FGGAKLIKIKKYIAE
>pom-1-254
FGGAKLIKIKKYIAEL
>pom-1-255
FGGAKLIKIKKYIAELG
>pom-1-256
FGGAKLIKIKKYIAELGG
>pom-1-257
FGGAKLIKIKKYIAELGGL
>pom-1-258
FGGAKLIKIKKYIAELGGLQ
>pom-1-259
GGAKLIKIKK
>pom-1-260
GGAKLIKIKKY
>pom-1-261
GGAKLIKIKKYI
>pom-1-262
GGAKLIKIKKYIA
>pom-1-263
GGAKLIKIKKYIAE
>pom-1-264
GGAKLIKIKKYIAEL
>pom-1-265
GGAKLIKIKKYIAELG
>pom-1-266
GGAKLIKIKKYIAELGG
>pom-1-267
GGAKLIKIKKYIAELGGL
>pom-1-268
GGAKLIKIKKYIAELGGLQ
>pom-1-269
GAKLIKIKKY
>pom-1-270
GAKLIKIKKYI
>pom-1-271
GAKLIKIKKYIA
>pom-1-272
GAKLIKIKKYIAE
>pom-1-273
GAKLIKIKKYIAEL
>pom-1-274
GAKLIKIKKYIAELG
>pom-1-275
GAKLIKIKKYIAELGG
>pom-1-276
GAKLIKIKKYIAELGGL
>pom-1-277
GAKLIKIKKYIAELGGLQ
>pom-1-278
AKLIKIKKY
>pom-1-279
AKLIKIKKYI
>pom-1-280
AKLIKIKKYIA
>pom-1-281
AKLIKIKKYIAE
>pom-1-282
AKLIKIKKYIAEL
>pom-1-283
AKLIKIKKYIAELG
>pom-1-284
AKLIKIKKYIAELGG
>pom-1-285
AKLIKIKKYIAELGGL
>pom-1-286
AKLIKIKKYIAELGGLQ
>pom-1-287
KLIKIKKY
>pom-1-288
KLIKIKKYI
>pom-1-289
KLIKIKKYIA
>pom-1-290
KLIKIKKYIAE
>pom-1-291
KLIKIKKYIAEL
>pom-1-292
KLIKIKKYIAELG
>pom-1-293
KLIKIKKYIAELGG
>pom-1-294
KLIKIKKYIAELGGL
>pom-1-295
KLIKIKKYIAELGGLQ
>pom-1-296
LIKIKKYI
>pom-1-297
LIKIKKYIA
>pom-1-298
LIKIKKYIAE
>pom-1-299
LIKIKKYIAEL
>pom-1-300
LIKIKKYIAELG
>pom-1-301
LIKIKKYIAELGG
>pom-1-302
LIKIKKYIAELGGL
>pom-1-303
LIKIKKYIAELGGLQ
>pom-1-304
IKIKKYIAE
>pom-1-305
IKIKKYIAEL
>pom-1-306
IKIKKYIAELG
>pom-1-307
IKIKKYIAELGG
>pom-1-308
IKIKKYIAELGGL
>pom-1-309
IKIKKYIAELGGLQ
>pom-1-310
KIKKYIAEL
>pom-1-311
KIKKYIAELG
>pom-1-312
KIKKYIAELGG
>pom-1-313
KIKKYIAELGGL
>pom-1-314
KIKKYIAELGGLQ
>pom-1-315
IKKYIAELG
>pom-1-316
IKKYIAELGG
>pom-1-317
IKKYIAELGGL
>pom-1-318
IKKYIAELGGLQ
>pom-1-319
KKYIAELGGL
>pom-1-320
KKYIAELGGLQ
>pom-1-321
KYIAELGGLQ
>pom-2-322
KEIERAGQR
>pom-2-323
KEIERAGQRI
>pom-2-324
KEIERAGQRIR
>pom-2-325
KEIERAGQRIRD
>pom-2-326
KEIERAGQRIRDA
>pom-2-327
KEIERAGQRIRDAI
>pom-2-328
KEIERAGQRIRDAII
>pom-2-329
KEIERAGQRIRDAIIS
>pom-2-330
KEIERAGQRIRDAIISA
>pom-2-331
KEIERAGQRIRDAIISAA
>pom-2-332
KEIERAGQRIRDAIISAAP
>pom-2-333
KEIERAGQRIRDAIISAAPA
>pom-2-334
KEIERAGQRIRDAIISAAPAV
>pom-2-335
KEIERAGQRIRDAIISAAPAVE
>pom-2-336
KEIERAGQRIRDAIISAAPAVET
>pom-2-337
KEIERAGQRIRDAIISAAPAVETL
>pom-2-338
KEIERAGQRIRDAIISAAPAVETLA
>pom-2-339
KEIERAGQRIRDAIISAAPAVETLAQ
>pom-2-340
KEIERAGQRIRDAIISAAPAVETLAQA
>pom-2-341
KEIERAGQRIRDAIISAAPAVETLAQAQ
>pom-2-342
KEIERAGQRIRDAIISAAPAVETLAQAQK
>pom-2-343
KEIERAGQRIRDAIISAAPAVETLAQAQKI
>pom-2-344
KEIERAGQRIRDAIISAAPAVETLAQAQKII
>pom-2-345
KEIERAGQRIRDAIISAAPAVETLAQAQKIIK
>pom-2-346
KEIERAGQRIRDAIISAAPAVETLAQAQKIIKG
>pom-2-347
KEIERAGQRIRDAIISAAPAVETLAQAQKIIKGG
>pom-2-348
EIERAGQRI
>pom-2-349
EIERAGQRIR
>pom-2-350
EIERAGQRIRD
>pom-2-351
EIERAGQRIRDA
>pom-2-352
EIERAGQRIRDAI
>pom-2-353
EIERAGQRIRDAII
>pom-2-354
EIERAGQRIRDAIIS
>pom-2-355
EIERAGQRIRDAIISA
>pom-2-356
EIERAGQRIRDAIISAA
>pom-2-357
EIERAGQRIRDAIISAAP
>pom-2-358
EIERAGQRIRDAIISAAPA
>pom-2-359
EIERAGQRIRDAIISAAPAV
>pom-2-360
EIERAGQRIRDAIISAAPAVE
>pom-2-361
EIERAGQRIRDAIISAAPAVET
>pom-2-362
EIERAGQRIRDAIISAAPAVETL
>pom-2-363
EIERAGQRIRDAIISAAPAVETLA
>pom-2-364
EIERAGQRIRDAIISAAPAVETLAQ
>pom-2-365
EIERAGQRIRDAIISAAPAVETLAQA
>pom-2-366
EIERAGQRIRDAIISAAPAVETLAQAQ
>pom-2-367
EIERAGQRIRDAIISAAPAVETLAQAQK
>pom-2-368
EIERAGQRIRDAIISAAPAVETLAQAQKI
>pom-2-369
EIERAGQRIRDAIISAAPAVETLAQAQKII
>pom-2-370
EIERAGQRIRDAIISAAPAVETLAQAQKIIK
>pom-2-371
EIERAGQRIRDAIISAAPAVETLAQAQKIIKG
>pom-2-372
EIERAGQRIRDAIISAAPAVETLAQAQKIIKGG
>pom-2-373
IERAGQRIR
>pom-2-374
IERAGQRIRD
>pom-2-375
IERAGQRIRDA
>pom-2-376
IERAGQRIRDAI
>pom-2-377
IERAGQRIRDAII
>pom-2-378
IERAGQRIRDAIIS
>pom-2-379
IERAGQRIRDAIISA
>pom-2-380
IERAGQRIRDAIISAA
>pom-2-381
IERAGQRIRDAIISAAP
>pom-2-382
IERAGQRIRDAIISAAPA
>pom-2-383
IERAGQRIRDAIISAAPAV
>pom-2-384
IERAGQRIRDAIISAAPAVE
>pom-2-385
IERAGQRIRDAIISAAPAVET
>pom-2-386
IERAGQRIRDAIISAAPAVETL
>pom-2-387
IERAGQRIRDAIISAAPAVETLA
>pom-2-388
IERAGQRIRDAIISAAPAVETLAQ
>pom-2-389
IERAGQRIRDAIISAAPAVETLAQA
>pom-2-390
IERAGQRIRDAIISAAPAVETLAQAQ
>pom-2-391
IERAGQRIRDAIISAAPAVETLAQAQK
>pom-2-392
IERAGQRIRDAIISAAPAVETLAQAQKI
>pom-2-393
IERAGQRIRDAIISAAPAVETLAQAQKII
>pom-2-394
IERAGQRIRDAIISAAPAVETLAQAQKIIK
>pom-2-395
IERAGQRIRDAIISAAPAVETLAQAQKIIKG
>pom-2-396
IERAGQRIRDAIISAAPAVETLAQAQKIIKGG
>pom-2-397
ERAGQRIRD
>pom-2-398
ERAGQRIRDA
>pom-2-399
ERAGQRIRDAI
>pom-2-400
ERAGQRIRDAII
>pom-2-401
ERAGQRIRDAIIS
>pom-2-402
ERAGQRIRDAIISA
>pom-2-403
ERAGQRIRDAIISAA
>pom-2-404
ERAGQRIRDAIISAAP
>pom-2-405
ERAGQRIRDAIISAAPA
>pom-2-406
ERAGQRIRDAIISAAPAV
>pom-2-407
ERAGQRIRDAIISAAPAVE
>pom-2-408
ERAGQRIRDAIISAAPAVET
>pom-2-409
ERAGQRIRDAIISAAPAVETL
>pom-2-410
ERAGQRIRDAIISAAPAVETLA
>pom-2-411
ERAGQRIRDAIISAAPAVETLAQ
>pom-2-412
ERAGQRIRDAIISAAPAVETLAQA
>pom-2-413
ERAGQRIRDAIISAAPAVETLAQAQ
>pom-2-414
ERAGQRIRDAIISAAPAVETLAQAQK
>pom-2-415
ERAGQRIRDAIISAAPAVETLAQAQKI
>pom-2-416
ERAGQRIRDAIISAAPAVETLAQAQKII
>pom-2-417
ERAGQRIRDAIISAAPAVETLAQAQKIIK
>pom-2-418
ERAGQRIRDAIISAAPAVETLAQAQKIIKG
>pom-2-419
ERAGQRIRDAIISAAPAVETLAQAQKIIKGG
>pom-2-420
RAGQRIRDA
>pom-2-421
RAGQRIRDAI
>pom-2-422
RAGQRIRDAII
>pom-2-423
RAGQRIRDAIIS
>pom-2-424
RAGQRIRDAIISA
>pom-2-425
RAGQRIRDAIISAA
>pom-2-426
RAGQRIRDAIISAAP
>pom-2-427
RAGQRIRDAIISAAPA
>pom-2-428
RAGQRIRDAIISAAPAV
>pom-2-429
RAGQRIRDAIISAAPAVE
>pom-2-430
RAGQRIRDAIISAAPAVET
>pom-2-431
RAGQRIRDAIISAAPAVETL
>pom-2-432
RAGQRIRDAIISAAPAVETLA
>pom-2-433
RAGQRIRDAIISAAPAVETLAQ
>pom-2-434
RAGQRIRDAIISAAPAVETLAQA
>pom-2-435
RAGQRIRDAIISAAPAVETLAQAQ
>pom-2-436
RAGQRIRDAIISAAPAVETLAQAQK
>pom-2-437
RAGQRIRDAIISAAPAVETLAQAQKI
>pom-2-438
RAGQRIRDAIISAAPAVETLAQAQKII
>pom-2-439
RAGQRIRDAIISAAPAVETLAQAQKIIK
>pom-2-440
RAGQRIRDAIISAAPAVETLAQAQKIIKG
>pom-2-441
RAGQRIRDAIISAAPAVETLAQAQKIIKGG
>pom-2-442
AGQRIRDAII
>pom-2-443
AGQRIRDAIIS
>pom-2-444
AGQRIRDAIISA
>pom-2-445
AGQRIRDAIISAA
>pom-2-446
AGQRIRDAIISAAP
>pom-2-447
AGQRIRDAIISAAPA
>pom-2-448
AGQRIRDAIISAAPAV
>pom-2-449
AGQRIRDAIISAAPAVE
>pom-2-450
AGQRIRDAIISAAPAVET
>pom-2-451
AGQRIRDAIISAAPAVETL
>pom-2-452
AGQRIRDAIISAAPAVETLA
>pom-2-453
AGQRIRDAIISAAPAVETLAQ
>pom-2-454
AGQRIRDAIISAAPAVETLAQA
>pom-2-455
AGQRIRDAIISAAPAVETLAQAQ
>pom-2-456
AGQRIRDAIISAAPAVETLAQAQK
>pom-2-457
AGQRIRDAIISAAPAVETLAQAQKI
>pom-2-458
AGQRIRDAIISAAPAVETLAQAQKII
>pom-2-459
AGQRIRDAIISAAPAVETLAQAQKIIK
>pom-2-460
AGQRIRDAIISAAPAVETLAQAQKIIKG
>pom-2-461
AGQRIRDAIISAAPAVETLAQAQKIIKGG
>pom-2-462
GQRIRDAII
>pom-2-463
GQRIRDAIIS
>pom-2-464
GQRIRDAIISA
>pom-2-465
GQRIRDAIISAA
>pom-2-466
GQRIRDAIISAAP
>pom-2-467
GQRIRDAIISAAPA
>pom-2-468
GQRIRDAIISAAPAV
>pom-2-469
GQRIRDAIISAAPAVE
>pom-2-470
GQRIRDAIISAAPAVET
>pom-2-471
GQRIRDAIISAAPAVETL
>pom-2-472
GQRIRDAIISAAPAVETLA
>pom-2-473
GQRIRDAIISAAPAVETLAQ
>pom-2-474
GQRIRDAIISAAPAVETLAQA
>pom-2-475
GQRIRDAIISAAPAVETLAQAQ
>pom-2-476
GQRIRDAIISAAPAVETLAQAQK
>pom-2-477
GQRIRDAIISAAPAVETLAQAQKI
>pom-2-478
GQRIRDAIISAAPAVETLAQAQKII
>pom-2-479
GQRIRDAIISAAPAVETLAQAQKIIK
>pom-2-480
GQRIRDAIISAAPAVETLAQAQKIIKG
>pom-2-481
GQRIRDAIISAAPAVETLAQAQKIIKGG
>pom-2-482
QRIRDAIIS
>pom-2-483
QRIRDAIISA
>pom-2-484
QRIRDAIISAA
>pom-2-485
QRIRDAIISAAP
>pom-2-486
QRIRDAIISAAPA
>pom-2-487
QRIRDAIISAAPAV
>pom-2-488
QRIRDAIISAAPAVE
>pom-2-489
QRIRDAIISAAPAVET
>pom-2-490
QRIRDAIISAAPAVETL
>pom-2-491
QRIRDAIISAAPAVETLA
>pom-2-492
QRIRDAIISAAPAVETLAQ
>pom-2-493
QRIRDAIISAAPAVETLAQA
>pom-2-494
QRIRDAIISAAPAVETLAQAQ
>pom-2-495
QRIRDAIISAAPAVETLAQAQK
>pom-2-496
QRIRDAIISAAPAVETLAQAQKI
>pom-2-497
QRIRDAIISAAPAVETLAQAQKII
>pom-2-498
QRIRDAIISAAPAVETLAQAQKIIK
>pom-2-499
QRIRDAIISAAPAVETLAQAQKIIKG
>pom-2-500
QRIRDAIISAAPAVETLAQAQKIIKGG
>pom-2-501
RIRDAIISA
>pom-2-502
RIRDAIISAA
>pom-2-503
RIRDAIISAAP
>pom-2-504
RIRDAIISAAPA
>pom-2-505
RIRDAIISAAPAV
>pom-2-506
RIRDAIISAAPAVE
>pom-2-507
RIRDAIISAAPAVET
>pom-2-508
RIRDAIISAAPAVETL
>pom-2-509
RIRDAIISAAPAVETLA
>pom-2-510
RIRDAIISAAPAVETLAQ
>pom-2-511
RIRDAIISAAPAVETLAQA
>pom-2-512
RIRDAIISAAPAVETLAQAQ
>pom-2-513
RIRDAIISAAPAVETLAQAQK
>pom-2-514
RIRDAIISAAPAVETLAQAQKI
>pom-2-515
RIRDAIISAAPAVETLAQAQKII
>pom-2-516
RIRDAIISAAPAVETLAQAQKIIK
>pom-2-517
RIRDAIISAAPAVETLAQAQKIIKG
>pom-2-518
RIRDAIISAAPAVETLAQAQKIIKGG
>pom-2-519
IRDAIISAAP
>pom-2-520
IRDAIISAAPA
>pom-2-521
IRDAIISAAPAV
>pom-2-522
IRDAIISAAPAVE
>pom-2-523
IRDAIISAAPAVET
>pom-2-524
IRDAIISAAPAVETL
>pom-2-525
IRDAIISAAPAVETLA
>pom-2-526
IRDAIISAAPAVETLAQ
>pom-2-527
IRDAIISAAPAVETLAQA
>pom-2-528
IRDAIISAAPAVETLAQAQ
>pom-2-529
IRDAIISAAPAVETLAQAQK
>pom-2-530
IRDAIISAAPAVETLAQAQKI
>pom-2-531
IRDAIISAAPAVETLAQAQKII
>pom-2-532
IRDAIISAAPAVETLAQAQKIIK
>pom-2-533
IRDAIISAAPAVETLAQAQKIIKG
>pom-2-534
IRDAIISAAPAVETLAQAQKIIKGG
>pom-2-535
RDAIISAAPAV
>pom-2-536
RDAIISAAPAVE
>pom-2-537
RDAIISAAPAVET
>pom-2-538
RDAIISAAPAVETL
>pom-2-539
RDAIISAAPAVETLA
>pom-2-540
RDAIISAAPAVETLAQ
>pom-2-541
RDAIISAAPAVETLAQA
>pom-2-542
RDAIISAAPAVETLAQAQ
>pom-2-543
RDAIISAAPAVETLAQAQK
>pom-2-544
RDAIISAAPAVETLAQAQKI
>pom-2-545
RDAIISAAPAVETLAQAQKII
>pom-2-546
RDAIISAAPAVETLAQAQKIIK
>pom-2-547
RDAIISAAPAVETLAQAQKIIKG
>pom-2-548
RDAIISAAPAVETLAQAQKIIKGG
>pom-2-549
DAIISAAPAVE
>pom-2-550
DAIISAAPAVET
>pom-2-551
DAIISAAPAVETL
>pom-2-552
DAIISAAPAVETLA
>pom-2-553
DAIISAAPAVETLAQ
>pom-2-554
DAIISAAPAVETLAQA
>pom-2-555
DAIISAAPAVETLAQAQ
>pom-2-556
DAIISAAPAVETLAQAQK
>pom-2-557
DAIISAAPAVETLAQAQKI
>pom-2-558
DAIISAAPAVETLAQAQKII
>pom-2-559
DAIISAAPAVETLAQAQKIIK
>pom-2-560
DAIISAAPAVETLAQAQKIIKG
>pom-2-561
DAIISAAPAVETLAQAQKIIKGG
>pom-2-562
AIISAAPAVET
>pom-2-563
AIISAAPAVETL
>pom-2-564
AIISAAPAVETLA
>pom-2-565
AIISAAPAVETLAQ
>pom-2-566
AIISAAPAVETLAQA
>pom-2-567
AIISAAPAVETLAQAQ
>pom-2-568
AIISAAPAVETLAQAQK
>pom-2-569
AIISAAPAVETLAQAQKI
>pom-2-570
AIISAAPAVETLAQAQKII
>pom-2-571
AIISAAPAVETLAQAQKIIK
>pom-2-572
AIISAAPAVETLAQAQKIIKG
>pom-2-573
AIISAAPAVETLAQAQKIIKGG
>pom-2-574
IISAAPAVETL
>pom-2-575
IISAAPAVETLA
>pom-2-576
IISAAPAVETLAQ
>pom-2-577
IISAAPAVETLAQA
>pom-2-578
IISAAPAVETLAQAQ
>pom-2-579
IISAAPAVETLAQAQK
>pom-2-580
IISAAPAVETLAQAQKI
>pom-2-581
IISAAPAVETLAQAQKII
>pom-2-582
IISAAPAVETLAQAQKIIK
>pom-2-583
IISAAPAVETLAQAQKIIKG
>pom-2-584
IISAAPAVETLAQAQKIIKGG
>pom-2-585
ISAAPAVETLA
>pom-2-586
ISAAPAVETLAQ
>pom-2-587
ISAAPAVETLAQA
>pom-2-588
ISAAPAVETLAQAQ
>pom-2-589
ISAAPAVETLAQAQK
>pom-2-590
ISAAPAVETLAQAQKI
>pom-2-591
ISAAPAVETLAQAQKII
>pom-2-592
ISAAPAVETLAQAQKIIK
>pom-2-593
ISAAPAVETLAQAQKIIKG
>pom-2-594
ISAAPAVETLAQAQKIIKGG
>pom-2-595
SAAPAVETLAQ
>pom-2-596
SAAPAVETLAQA
>pom-2-597
SAAPAVETLAQAQ
>pom-2-598
SAAPAVETLAQAQK
>pom-2-599
SAAPAVETLAQAQKI
>pom-2-600
SAAPAVETLAQAQKII
>pom-2-601
SAAPAVETLAQAQKIIK
>pom-2-602
SAAPAVETLAQAQKIIKG
>pom-2-603
SAAPAVETLAQAQKIIKGG
>pom-2-604
AAPAVETLAQA
>pom-2-605
AAPAVETLAQAQ
>pom-2-606
AAPAVETLAQAQK
>pom-2-607
AAPAVETLAQAQKI
>pom-2-608
AAPAVETLAQAQKII
>pom-2-609
AAPAVETLAQAQKIIK
>pom-2-610
AAPAVETLAQAQKIIKG
>pom-2-611
AAPAVETLAQAQKIIKGG
>pom-2-612
APAVETLAQAQ
>pom-2-613
APAVETLAQAQK
>pom-2-614
APAVETLAQAQKI
>pom-2-615
APAVETLAQAQKII
>pom-2-616
APAVETLAQAQKIIK
>pom-2-617
APAVETLAQAQKIIKG
>pom-2-618
APAVETLAQAQKIIKGG
>pom-2-619
PAVETLAQAQ
>pom-2-620
PAVETLAQAQK
>pom-2-621
PAVETLAQAQKI
>pom-2-622
PAVETLAQAQKII
>pom-2-623
PAVETLAQAQKIIK
>pom-2-624
PAVETLAQAQKIIKG
>pom-2-625
PAVETLAQAQKIIKGG
>pom-2-626
AVETLAQAQK
>pom-2-627
AVETLAQAQKI
>pom-2-628
AVETLAQAQKII
>pom-2-629
AVETLAQAQKIIK
>pom-2-630
AVETLAQAQKIIKG
>pom-2-631
AVETLAQAQKIIKGG
>pom-2-632
VETLAQAQKI
>pom-2-633
VETLAQAQKII
>pom-2-634
VETLAQAQKIIK
>pom-2-635
VETLAQAQKIIKG
>pom-2-636
VETLAQAQKIIKGG
>pom-2-637
ETLAQAQKI
>pom-2-638
ETLAQAQKII
>pom-2-639
ETLAQAQKIIK
>pom-2-640
ETLAQAQKIIKG
>pom-2-641
ETLAQAQKIIKGG
>pom-2-642
TLAQAQKIIK
>pom-2-643
TLAQAQKIIKG
>pom-2-644
TLAQAQKIIKGG
>pom-2-645
LAQAQKIIK
>pom-2-646
LAQAQKIIKG
>pom-2-647
LAQAQKIIKGG
>pom-2-648
AQAQKIIKGG
